# Supplementary material for: Predictive modelling of the effectiveness of vaccines against COVID-19 in Bogotá: Methodological innovation involving different variants and computational optimisation efficiency
Source: Heliyon. 2024 Oct 23;10(21):e39725. doi: 10.1016/j.heliyon.2024.e39725 (PMC11570482; doi:10.1016/j.heliyon.2024.e39725)
Supplement: Multimedia component 2 [file mmc2.zip]

Archive with 1 entries (1 files):
- Supplement 2 - Parameters.rar
