# Supplementary material for: Predictive modelling of the effectiveness of vaccines against COVID-19 in Bogotá: Methodological innovation involving different variants and computational optimisation efficiency
Source: Heliyon. 2024 Oct 23;10(21):e39725. doi: 10.1016/j.heliyon.2024.e39725 (PMC11570482; doi:10.1016/j.heliyon.2024.e39725)
Supplement: Multimedia component 4 [file mmc4.xlsx]

## Sheet: Supp. 4
Scenario	vaccine_eff	vaccine_eff_r	Transmissibility_2022-11-01_2023-12-31	Breakthrough infection probability_2022-11-01_2023-12-31	Mask Wearing_2022-11-01_2023-12-31	Social Distancing_2022-11-01_2023-12-31	date	cases_min	cases_med	cases_max	sympt_min	sympt_med	sympt_max	cmdead_min	cmdead_med	cmdead_max	hosp_min	hosp_med	hosp_max	icu_min	icu_med	icu_max
base	0.698655	0.628	0.2	10	10	0	2022-08-05	144.148	246.883	392.34	121.351	207.1	327.301	25116	29022.4	33509.5	152.659	264.146	458.499	66.3791	115.26	207.073
base	0.698655	0.628	0.2	10	10	0	2022-08-06	136.561	234.167	372.066	114.85	196.151	309.803	25116.2	29022.8	33510.2	149.17	257.813	446.537	65.0626	112.828	202.247
base	0.698655	0.628	0.2	10	10	0	2022-08-07	129.431	222.214	352.82	108.757	185.903	293.288	25116.4	29023.2	33510.8	145.652	251.459	434.582	63.7378	110.394	197.454
base	0.698655	0.628	0.2	10	10	0	2022-08-08	122.708	210.918	334.526	103.027	176.262	277.674	25116.6	29023.6	33511.4	142.113	245.065	422.685	62.4085	107.967	192.687
base	0.698655	0.628	0.2	10	10	0	2022-08-09	116.352	200.146	317.126	97.6238	167.115	262.869	25116.8	29023.9	33512	138.567	238.68	410.875	61.0788	105.552	187.959
base	0.698655	0.628	0.2	10	10	0	2022-08-10	110.333	189.887	300.574	92.5181	158.428	248.818	25117	29024.3	33512.6	135.036	232.348	399.184	59.7507	103.151	183.29
base	0.698655	0.628	0.2	10	10	0	2022-08-11	104.629	180.115	284.807	87.6884	150.177	235.528	25117.2	29024.6	33513.1	131.506	226.054	387.637	58.4279	100.769	178.69
base	0.698655	0.628	0.2	10	10	0	2022-08-12	99.2188	170.83	269.811	83.1167	142.351	222.958	25117.3	29024.9	33513.6	127.995	219.819	376.259	57.113	98.4069	174.16
base	0.698655	0.628	0.2	10	10	0	2022-08-13	94.0836	162.006	255.582	78.7873	134.92	211.052	25117.5	29025.2	33514.1	124.525	213.644	365.077	55.8076	96.0695	169.7
base	0.698655	0.628	0.2	10	10	0	2022-08-14	89.2126	153.598	242.073	74.6861	127.867	199.837	25117.6	29025.5	33514.6	121.089	207.536	354.075	54.5137	93.7632	165.31
base	0.698655	0.628	0.2	10	10	0	2022-08-15	84.5926	145.606	229.285	70.7983	121.163	189.218	25117.8	29025.8	33515	117.701	201.514	343.244	53.2335	91.4923	160.996
base	0.698655	0.628	0.2	10	10	0	2022-08-16	80.2095	138.015	217.227	67.1154	114.822	179.201	25117.9	29026.1	33515.4	114.342	195.568	332.591	51.9673	89.2541	156.76
base	0.698655	0.628	0.2	10	10	0	2022-08-17	76.0512	130.831	205.847	63.6267	108.821	169.757	25118	29026.3	33515.8	111.05	189.753	322.159	50.7162	87.0449	152.604
base	0.698655	0.628	0.2	10	10	0	2022-08-18	72.1034	124.03	195.061	60.3226	103.14	160.886	25118.1	29026.5	33516.2	107.819	184.042	311.955	49.4805	84.8672	148.53
base	0.698655	0.628	0.2	10	10	0	2022-08-19	68.3648	117.584	184.908	57.1968	97.7537	152.476	25118.3	29026.8	33516.5	104.62	178.424	301.983	48.2616	82.7314	144.536
base	0.698655	0.628	0.2	10	10	0	2022-08-20	64.8219	111.472	175.293	54.2325	92.6617	144.488	25118.4	29027	33516.9	101.45	172.894	292.243	47.0592	80.6324	140.623
base	0.698655	0.628	0.2	10	10	0	2022-08-21	61.4671	105.671	166.129	51.4253	87.8329	136.917	25118.5	29027.2	33517.2	98.3459	167.475	282.736	45.8713	78.5692	136.794
base	0.698655	0.628	0.2	10	10	0	2022-08-22	58.2886	100.169	157.42	48.7662	83.2582	129.729	25118.6	29027.4	33517.5	95.31	162.175	273.465	44.7035	76.5399	133.063
base	0.698655	0.628	0.2	10	10	0	2022-08-23	55.2878	94.968	149.14	46.2555	78.9316	122.902	25118.7	29027.5	33517.8	92.3547	157.005	264.446	43.557	74.5344	129.424
base	0.698655	0.628	0.2	10	10	0	2022-08-24	52.452	90.06	141.272	43.8826	74.8589	116.407	25118.8	29027.7	33518.1	89.4561	151.961	255.673	42.4299	72.5656	125.873
base	0.698655	0.628	0.2	10	10	0	2022-08-25	49.7654	85.4278	133.793	41.6328	71.0132	110.26	25118.8	29027.9	33518.3	86.6216	147.04	247.137	41.3239	70.6378	122.409
base	0.698655	0.628	0.2	10	10	0	2022-08-26	47.2187	81.0168	126.735	39.501	67.3416	104.463	25118.9	29028	33518.6	83.8551	142.255	238.828	40.2409	68.7481	119.02
base	0.698655	0.628	0.2	10	10	0	2022-08-27	44.8052	76.8131	120.077	37.48	63.8531	99.0281	25119	29028.2	33518.8	81.1568	137.616	230.748	39.176	66.8977	115.699
base	0.698655	0.628	0.2	10	10	0	2022-08-28	42.5168	72.8216	113.836	35.5647	60.5425	93.8745	25119.1	29028.3	33519.1	78.5266	133.107	222.897	38.1293	65.0855	112.455
base	0.698655	0.628	0.2	10	10	0	2022-08-29	40.3472	69.0562	107.923	33.7496	57.4251	89.0348	25119.1	29028.5	33519.3	75.9643	128.719	215.272	37.1036	63.3122	109.288
base	0.698655	0.628	0.2	10	10	0	2022-08-30	38.2908	65.5038	102.353	32.0286	54.4763	84.4516	25119.2	29028.6	33519.5	73.4695	124.434	207.869	36.0985	61.5777	106.195
base	0.698655	0.628	0.2	10	10	0	2022-08-31	36.3414	62.1319	97.0708	30.398	51.6794	80.1132	25119.3	29028.7	33519.7	71.0416	120.258	200.686	35.1151	59.8819	103.179
base	0.698655	0.628	0.2	10	10	0	2022-09-01	34.4929	58.9315	92.0795	28.8531	49.0248	76.0034	25119.3	29028.9	33519.9	68.68	116.197	193.723	34.1531	58.2248	100.268
base	0.698655	0.628	0.2	10	10	0	2022-09-02	32.7402	55.9019	87.3553	27.3892	46.5134	72.1128	25119.4	29029	33520.1	66.3839	112.253	186.978	33.2139	56.6057	97.4292
base	0.698655	0.628	0.2	10	10	0	2022-09-03	31.0789	53.046	82.8713	26.0022	44.1489	68.4287	25119.5	29029.1	33520.2	64.1525	108.421	180.446	32.297	55.0247	94.6597
base	0.698655	0.628	0.2	10	10	0	2022-09-04	29.5045	50.3533	78.6254	24.6872	41.9141	64.94	25119.5	29029.2	33520.4	61.9849	104.707	174.116	31.4015	53.4806	91.9588
base	0.698655	0.628	0.2	10	10	0	2022-09-05	28.0123	47.8003	74.6053	23.4404	39.7952	61.6365	25119.6	29029.3	33520.6	59.88	101.133	167.992	30.5272	51.9783	89.3259
base	0.698655	0.628	0.2	10	10	0	2022-09-06	26.597	45.3783	70.7987	22.2589	37.7852	58.5035	25119.6	29029.4	33520.7	57.8369	97.6721	162.072	29.6735	50.5121	86.7597
base	0.698655	0.628	0.2	10	10	0	2022-09-07	25.2557	43.0821	67.1906	21.1391	35.8792	55.5489	25119.7	29029.5	33520.9	55.8544	94.3022	156.356	28.8399	49.0836	84.2564
base	0.698655	0.628	0.2	10	10	0	2022-09-08	23.9845	40.9084	63.7742	20.0777	34.0789	52.7524	25119.7	29029.5	33521	53.9314	91.0307	150.812	28.0264	47.6918	81.811
base	0.698655	0.628	0.2	10	10	0	2022-09-09	22.7797	38.8529	60.554	19.0716	32.3718	50.1065	25119.8	29029.6	33521.1	52.0667	87.8549	145.443	27.2323	46.3356	79.4269
base	0.698655	0.628	0.2	10	10	0	2022-09-10	21.6379	36.9027	57.5043	18.1182	30.7478	47.5908	25119.8	29029.7	33521.3	50.2592	84.7791	140.241	26.4581	45.0143	77.1008
base	0.698655	0.628	0.2	10	10	0	2022-09-11	20.5558	35.0478	54.613	17.2147	29.2051	45.1995	25119.8	29029.8	33521.4	48.5075	81.7844	135.21	25.7049	43.7262	74.8353
base	0.698655	0.628	0.2	10	10	0	2022-09-12	19.5304	33.284	51.8605	16.3581	27.7419	42.9332	25119.9	29029.9	33521.5	46.8105	78.8823	130.331	24.9713	42.4695	72.6304
base	0.698655	0.628	0.2	10	10	0	2022-09-13	18.5582	31.6161	49.2533	15.5466	26.3586	40.79	25119.9	29029.9	33521.6	45.167	76.0759	125.611	24.2578	41.2454	70.4851
base	0.698655	0.628	0.2	10	10	0	2022-09-14	17.638	30.0376	46.7855	14.7812	25.0493	38.7626	25119.9	29030	33521.7	43.5756	73.3522	121.018	23.5623	40.0526	68.3979
base	0.698655	0.628	0.2	10	10	0	2022-09-15	16.7707	28.5426	44.4487	14.0577	23.8061	36.8456	25120	29030	33521.8	42.035	70.7227	116.589	22.8854	38.8895	66.3674
base	0.698655	0.628	0.2	10	10	0	2022-09-16	15.9507	27.1212	42.2438	13.372	22.6233	35.0297	25120	29030.1	33521.9	40.5442	68.1852	112.312	22.2252	37.7573	64.3897
base	0.698655	0.628	0.2	10	10	0	2022-09-17	15.1709	25.7688	40.1558	12.72	21.4999	33.3001	25120	29030.2	33522	39.1017	65.7428	108.195	21.5817	36.654	62.4621
base	0.698655	0.628	0.2	10	10	0	2022-09-18	14.4281	24.4872	38.1693	12.0983	20.4346	31.6563	25120.1	29030.2	33522.1	37.7063	63.3734	104.219	20.9555	35.5759	60.5882
base	0.698655	0.628	0.2	10	10	0	2022-09-19	13.7174	23.274	36.2791	11.5037	19.4278	30.0997	25120.1	29030.3	33522.2	36.3569	61.0777	100.39	20.346	34.5279	58.7667
base	0.698655	0.628	0.2	10	10	0	2022-09-20	13.0424	22.1266	34.4882	10.9391	18.4747	28.6204	25120.1	29030.3	33522.2	35.0521	58.8567	96.6922	19.7534	33.5112	56.9965
base	0.698655	0.628	0.2	10	10	0	2022-09-21	12.4022	21.0369	32.7871	10.4035	17.5682	27.2162	25120.1	29030.4	33522.3	33.7907	56.7119	93.117	19.1809	32.5248	55.2762
base	0.698655	0.628	0.2	10	10	0	2022-09-22	11.7949	20.0019	31.1736	9.89538	16.708	25.8819	25120.2	29030.4	33522.4	32.5716	54.6402	89.655	18.6232	31.5651	53.6026
base	0.698655	0.628	0.2	10	10	0	2022-09-23	11.219	19.0203	29.6423	9.41347	15.8902	24.6157	25120.2	29030.5	33522.5	31.3935	52.6388	86.3242	18.0804	30.6311	51.9761
base	0.698655	0.628	0.2	10	10	0	2022-09-24	10.6728	18.0883	28.1888	8.95636	15.1133	23.4153	25120.2	29030.5	33522.5	30.2553	50.705	83.1264	17.5517	29.7227	50.3965
base	0.698655	0.628	0.2	10	10	0	2022-09-25	10.1549	17.2031	26.8117	8.5223	14.377	22.2772	25120.2	29030.5	33522.6	29.1558	48.8385	80.0259	17.0372	28.8395	48.8629
base	0.698655	0.628	0.2	10	10	0	2022-09-26	9.66442	16.3638	25.5055	8.11102	13.6781	21.1972	25120.3	29030.6	33522.7	28.094	47.0406	77.0222	16.5368	27.9782	47.3735
base	0.698655	0.628	0.2	10	10	0	2022-09-27	9.19936	15.5681	24.2658	7.72133	13.0153	20.1717	25120.3	29030.6	33522.7	27.0686	45.3085	74.1247	16.0501	27.141	45.9271
base	0.698655	0.628	0.2	10	10	0	2022-09-28	8.75813	14.8127	23.0898	7.35188	12.3846	19.1997	25120.3	29030.6	33522.8	26.0786	43.6329	71.35	15.5767	26.3277	44.5226
base	0.698655	0.628	0.2	10	10	0	2022-09-29	8.33937	14.095	21.9748	7.00132	11.7874	18.2768	25120.3	29030.7	33522.8	25.123	42.0159	68.6716	15.1163	25.537	43.159
base	0.698655	0.628	0.2	10	10	0	2022-09-30	7.94234	13.4157	20.9163	6.66891	11.221	17.4007	25120.3	29030.7	33522.9	24.2006	40.4559	66.085	14.6683	24.7688	41.8404
base	0.698655	0.628	0.2	10	10	0	2022-10-01	7.56559	12.7707	19.9115	6.35367	10.6831	16.5685	25120.4	29030.7	33522.9	23.3104	38.9519	63.5875	14.2324	24.0227	40.5604
base	0.698655	0.628	0.2	10	10	0	2022-10-02	7.20807	12.1581	18.9571	6.05454	10.1717	15.7778	25120.4	29030.8	33523	22.4515	37.5019	61.1709	13.8076	23.2975	39.3179
base	0.698655	0.628	0.2	10	10	0	2022-10-03	6.86898	11.5756	18.0505	5.7708	9.6855	15.0265	25120.4	29030.8	33523	21.6229	36.1029	58.8438	13.393	22.5902	38.1114
base	0.698655	0.628	0.2	10	10	0	2022-10-04	6.54751	11.0223	17.1892	5.50183	9.224	14.3125	25120.4	29030.8	33523.1	20.8236	34.7562	56.6009	12.99	21.9	36.943
base	0.698655	0.628	0.2	10	10	0	2022-10-05	6.24316	10.4971	16.3706	5.24689	8.78697	13.6336	25120.4	29030.9	33523.1	20.0526	33.4581	54.44	12.5985	21.2299	35.8112
base	0.698655	0.628	0.2	10	10	0	2022-10-06	5.95477	9.99932	15.5927	5.00505	8.37203	12.988	25120.4	29030.9	33523.1	19.3092	32.2062	52.3587	12.2182	20.5811	34.7126
base	0.698655	0.628	0.2	10	10	0	2022-10-07	5.68111	9.52731	14.8529	4.77531	7.97865	12.3741	25120.4	29030.9	33523.2	18.5923	30.9977	50.3552	11.849	19.952	33.6464
base	0.698655	0.628	0.2	10	10	0	2022-10-08	5.42127	9.07922	14.1493	4.55717	7.60343	11.7914	25120.4	29030.9	33523.2	17.9011	29.8318	48.4272	11.4903	19.3407	32.6118
base	0.698655	0.628	0.2	10	10	0	2022-10-09	5.17453	8.65098	13.4812	4.34999	7.2454	11.237	25120.5	29030.9	33523.3	17.2348	28.7061	46.5709	11.1421	18.7482	31.6079
base	0.698655	0.628	0.2	10	10	0	2022-10-10	4.94016	8.24331	12.847	4.15322	6.90541	10.7125	25120.5	29031	33523.3	16.5927	27.6165	44.7836	10.804	18.1757	30.6343
base	0.698655	0.628	0.2	10	10	0	2022-10-11	4.71763	7.85731	12.2463	3.9664	6.5843	10.216	25120.5	29031	33523.3	15.9739	26.5698	43.0629	10.4757	17.6188	29.6902
base	0.698655	0.628	0.2	10	10	0	2022-10-12	4.50625	7.49361	11.6784	3.78902	6.28044	9.74276	25120.5	29031	33523.3	15.3776	25.5649	41.4062	10.1571	17.0773	28.7743
base	0.698655	0.628	0.2	10	10	0	2022-10-13	4.30552	7.14748	11.1372	3.6206	5.99133	9.29043	25120.5	29031	33523.4	14.8031	24.5996	39.8106	9.84782	16.5522	27.8857
base	0.698655	0.628	0.2	10	10	0	2022-10-14	4.11491	6.81904	10.6197	3.46069	5.71649	8.85935	25120.5	29031	33523.4	14.2498	23.6735	38.2747	9.54763	16.0431	27.0237
base	0.698655	0.628	0.2	10	10	0	2022-10-15	3.93393	6.50644	10.1266	3.30885	5.45505	8.44939	25120.5	29031.1	33523.4	13.7167	22.7829	36.7966	9.25629	15.5501	26.1875
base	0.698655	0.628	0.2	10	10	0	2022-10-16	3.76209	6.20905	9.65772	3.16466	5.20576	8.05946	25120.5	29031.1	33523.5	13.2032	21.9237	35.3732	8.97356	15.0726	25.3763
base	0.698655	0.628	0.2	10	10	0	2022-10-17	3.59895	5.92618	9.21183	3.02769	4.96918	7.68863	25120.5	29031.1	33523.5	12.7085	21.0925	34.0043	8.69922	14.6103	24.5884
base	0.698655	0.628	0.2	10	10	0	2022-10-18	3.44397	5.65765	8.78784	2.89763	4.74452	7.33592	25120.5	29031.1	33523.5	12.2321	20.2912	32.6874	8.43307	14.1624	23.8206
base	0.698655	0.628	0.2	10	10	0	2022-10-19	3.29683	5.40155	8.38464	2.77413	4.5304	7.00086	25120.6	29031.1	33523.5	11.7733	19.5194	31.4209	8.17484	13.7292	23.0778
base	0.698655	0.628	0.2	10	10	0	2022-10-20	3.15712	5.15732	8.00135	2.65687	4.3264	6.68407	25120.6	29031.1	33523.6	11.331	18.7762	30.2023	7.92434	13.3119	22.3579
base	0.698655	0.628	0.2	10	10	0	2022-10-21	3.02447	4.92542	7.63925	2.54555	4.13328	6.38244	25120.6	29031.1	33523.6	10.9059	18.0571	29.0292	7.68133	12.9083	21.663
base	0.698655	0.628	0.2	10	10	0	2022-10-22	2.89855	4.70632	7.29459	2.4399	3.94994	6.09591	25120.6	29031.2	33523.6	10.4966	17.3653	27.9007	7.44554	12.5164	20.9902
base	0.698655	0.628	0.2	10	10	0	2022-10-23	2.77899	4.49861	6.96679	2.33999	3.77611	5.82438	25120.6	29031.2	33523.6	10.1026	16.6999	26.8154	7.21684	12.1349	20.3395
base	0.698655	0.628	0.2	10	10	0	2022-10-24	2.66586	4.30138	6.65668	2.2454	3.61088	5.56527	25120.6	29031.2	33523.6	9.72307	16.059	25.7717	6.99498	11.763	19.7081
base	0.698655	0.628	0.2	10	10	0	2022-10-25	2.55863	4.11377	6.36103	2.1554	3.45321	5.31846	25120.6	29031.2	33523.7	9.35726	15.4419	24.7682	6.77981	11.4015	19.0951
base	0.698655	0.628	0.2	10	10	0	2022-10-26	2.45671	3.93459	6.07911	2.06986	3.30294	5.08303	25120.6	29031.2	33523.7	9.0052	14.8478	23.8036	6.57122	11.0499	18.5009
base	0.698655	0.628	0.2	10	10	0	2022-10-27	2.36006	3.76407	5.81028	1.98874	3.16013	4.8588	25120.6	29031.2	33523.7	8.6664	14.2765	22.8764	6.36899	10.7076	17.9249
base	0.698655	0.628	0.2	10	10	0	2022-10-28	2.26821	3.60203	5.55431	1.91156	3.02473	4.64531	25120.6	29031.2	33523.7	8.34036	13.7291	21.9878	6.17292	10.3755	17.367
base	0.698655	0.628	0.2	10	10	0	2022-10-29	2.18096	3.44836	5.31065	1.83824	2.89613	4.442	25120.6	29031.2	33523.7	8.02733	13.2035	21.1385	5.9828	10.0534	16.8257
base	0.698655	0.628	0.2	10	10	0	2022-10-30	2.09817	3.30218	5.07862	1.76868	2.77377	4.24807	25120.6	29031.2	33523.7	7.72647	12.698	20.3208	5.79845	9.74088	16.3012
base	0.698655	0.628	0.2	10	10	0	2022-10-31	2.01955	3.1635	4.85734	1.70262	2.65785	4.06329	25120.6	29031.3	33523.7	7.43692	12.2117	19.5283	5.61972	9.4374	15.7931
base	0.698655	0.628	0.2	10	10	0	2022-11-01	1.83193	2.86437	4.39069	1.54421	2.40631	3.67312	25120.9	29031.7	33524.6	7.15674	11.7419	18.7635	5.44597	9.1434	15.2996
base	0.698655	0.628	0.2	10	10	0	2022-11-02	1.66562	2.59945	3.97805	1.40384	2.18378	3.32884	25121.1	29032.2	33525.3	6.88458	11.2867	18.0272	5.27666	8.85761	14.819
base	0.698655	0.628	0.2	10	10	0	2022-11-03	1.5178	2.36295	3.61148	1.27915	1.9851	3.02253	25121.4	29032.7	33526.1	6.6205	10.8457	17.3161	5.11184	8.57912	14.3512
base	0.698655	0.628	0.2	10	10	0	2022-11-04	1.38564	2.15108	3.28379	1.16773	1.80717	2.74867	25121.6	29033.1	33526.8	6.36474	10.4188	16.6286	4.95148	8.30807	13.894
base	0.698655	0.628	0.2	10	10	0	2022-11-05	1.26667	1.96084	2.98963	1.0673	1.64741	2.50305	25121.8	29033.5	33527.5	6.11738	10.0047	15.9669	4.7955	8.04486	13.4493
base	0.698655	0.628	0.2	10	10	0	2022-11-06	1.15888	1.78943	2.72537	0.976676	1.50333	2.28196	25122	29033.9	33528.2	5.87857	9.60477	15.3327	4.64397	7.78954	13.0177
base	0.698655	0.628	0.2	10	10	0	2022-11-07	1.06268	1.63487	2.48662	0.895689	1.37324	2.08213	25122.2	29034.3	33528.8	5.6481	9.2184	14.7195	4.49685	7.54203	12.5991
base	0.698655	0.628	0.2	10	10	0	2022-11-08	0.975946	1.4944	2.27051	0.822631	1.25518	1.90058	25122.4	29034.7	33529.5	5.42615	8.84617	14.1254	4.35456	7.30132	12.1925
base	0.698655	0.628	0.2	10	10	0	2022-11-09	0.897712	1.36781	2.07379	0.756809	1.14911	1.73494	25122.6	29035	33530	5.21261	8.48759	13.5491	4.21681	7.06804	11.7982
base	0.698655	0.628	0.2	10	10	0	2022-11-10	0.827375	1.25353	1.89402	0.697552	1.05333	1.5841	25122.8	29035.4	33530.6	5.00679	8.14267	12.9937	4.08315	6.84243	11.4146
base	0.698655	0.628	0.2	10	10	0	2022-11-11	0.763758	1.1502	1.73036	0.643964	0.966544	1.44739	25122.9	29035.7	33531.2	4.80844	7.81105	12.4594	3.95341	6.62401	11.0428
base	0.698655	0.628	0.2	10	10	0	2022-11-12	0.706061	1.05653	1.58221	0.595382	0.887957	1.32361	25123.1	29036	33531.7	4.61744	7.49211	11.9459	3.8276	6.41233	10.6822
base	0.698655	0.628	0.2	10	10	0	2022-11-13	0.653756	0.971828	1.44804	0.551339	0.816849	1.21153	25123.2	29036.3	33532.2	4.43345	7.18689	11.4517	3.70569	6.20725	10.3331
base	0.698655	0.628	0.2	10	10	0	2022-11-14	0.606337	0.895126	1.32653	0.511408	0.752385	1.11006	25123.4	29036.6	33532.7	4.25634	6.89329	10.9779	3.58747	6.00849	9.995
base	0.698655	0.628	0.2	10	10	0	2022-11-15	0.563329	0.825342	1.21666	0.475202	0.693833	1.01838	25123.5	29036.9	33533.1	4.08591	6.61162	10.5231	3.4728	5.81589	9.66723
base	0.698655	0.628	0.2	10	10	0	2022-11-16	0.524356	0.762112	1.11742	0.442395	0.640779	0.935648	25123.7	29037.1	33533.6	3.92184	6.34033	10.0863	3.36162	5.62966	9.34979
base	0.698655	0.628	0.2	10	10	0	2022-11-17	0.489037	0.704789	1.02801	0.412669	0.592682	0.860892	25123.8	29037.4	33534	3.764	6.08066	9.66704	3.25396	5.44963	9.04252
base	0.698655	0.628	0.2	10	10	0	2022-11-18	0.45702	0.652917	0.946892	0.385726	0.549284	0.793073	25123.9	29037.6	33534.4	3.61216	5.83069	9.26513	3.14967	5.27518	8.74513
base	0.698655	0.628	0.2	10	10	0	2022-11-19	0.428009	0.606077	0.873246	0.361312	0.509814	0.731505	25124.1	29037.9	33534.8	3.46595	5.59055	8.88018	3.04862	5.10565	8.45758
base	0.698655	0.628	0.2	10	10	0	2022-11-20	0.401711	0.563387	0.806385	0.339179	0.473971	0.675609	25124.2	29038.1	33535.2	3.32478	5.35988	8.51001	2.95074	4.94119	8.17942
base	0.698655	0.628	0.2	10	10	0	2022-11-21	0.377868	0.524655	0.745686	0.319108	0.4415	0.62486	25124.3	29038.3	33535.6	3.18863	5.13833	8.15695	2.85593	4.78196	7.91033
base	0.698655	0.628	0.2	10	10	0	2022-11-22	0.356237	0.489576	0.690575	0.300905	0.412051	0.578782	25124.4	29038.5	33535.9	3.05794	4.92553	7.81824	2.76403	4.62762	7.64997
base	0.698655	0.628	0.2	10	10	0	2022-11-23	0.336622	0.457747	0.640536	0.284402	0.385386	0.53694	25124.5	29038.7	33536.3	2.9324	4.72141	7.4932	2.67496	4.47803	7.39823
base	0.698655	0.628	0.2	10	10	0	2022-11-24	0.318843	0.428975	0.595098	0.269432	0.361245	0.498943	25124.6	29038.9	33536.6	2.81189	4.52466	7.18107	2.58877	4.33329	7.15483
base	0.698655	0.628	0.2	10	10	0	2022-11-25	0.302678	0.402836	0.553833	0.255826	0.339284	0.464434	25124.7	29039.1	33536.9	2.69631	4.33604	6.88144	2.50539	4.19302	6.91939
base	0.698655	0.628	0.2	10	10	0	2022-11-26	0.288009	0.379087	0.516356	0.243481	0.319341	0.433092	25124.8	29039.3	33537.2	2.58559	4.15508	6.59445	2.42448	4.05719	6.69161
base	0.698655	0.628	0.2	10	10	0	2022-11-27	0.274721	0.35752	0.482315	0.232299	0.301212	0.404623	25124.9	29039.5	33537.5	2.47929	3.98154	6.31991	2.34622	3.92583	6.47126
base	0.698655	0.628	0.2	10	10	0	2022-11-28	0.262683	0.337884	0.451402	0.222174	0.284737	0.378764	25125	29039.6	33537.8	2.37736	3.81551	6.05694	2.27056	3.79868	6.25824
base	0.698655	0.628	0.2	10	10	0	2022-11-29	0.251771	0.320091	0.423325	0.213001	0.269837	0.355275	25125.1	29039.8	33538	2.27971	3.65669	5.80359	2.19737	3.6754	6.05278
base	0.698655	0.628	0.2	10	10	0	2022-11-30	0.241877	0.303967	0.397817	0.204681	0.256327	0.33394	25125.2	29040	33538.3	2.18607	3.50428	5.56081	2.12656	3.55645	5.85375
base	0.698655	0.628	0.2	10	10	0	2022-12-01	0.232834	0.289347	0.374647	0.197046	0.244057	0.314562	25125.3	29040.1	33538.5	2.09634	3.35815	5.32932	2.05803	3.44143	5.66106
base	0.698655	0.628	0.2	10	10	0	2022-12-02	0.224597	0.276073	0.353603	0.190114	0.232883	0.296962	25125.3	29040.3	33538.7	2.01023	3.21834	5.10705	1.99175	3.33014	5.47442
base	0.698655	0.628	0.2	10	10	0	2022-12-03	0.217089	0.264032	0.334488	0.183789	0.222762	0.280971	25125.4	29040.4	33538.9	1.92781	3.08508	4.89342	1.92764	3.22229	5.29391
base	0.698655	0.628	0.2	10	10	0	2022-12-04	0.210244	0.253092	0.317127	0.178032	0.213582	0.266477	25125.5	29040.5	33539.1	1.84898	2.95731	4.68859	1.86564	3.11762	5.11941
base	0.698655	0.628	0.2	10	10	0	2022-12-05	0.204019	0.243169	0.30143	0.1728	0.205249	0.2534	25125.5	29040.7	33539.3	1.77326	2.83501	4.49285	1.80565	3.01639	4.95065
base	0.698655	0.628	0.2	10	10	0	2022-12-06	0.198429	0.234097	0.287229	0.168095	0.197652	0.241533	25125.6	29040.8	33539.5	1.70094	2.71739	4.3059	1.74771	2.91835	4.78762
base	0.698655	0.628	0.2	10	10	0	2022-12-07	0.193284	0.225858	0.274328	0.163756	0.190724	0.230729	25125.7	29040.9	33539.7	1.63169	2.60464	4.12708	1.69169	2.82353	4.62989
base	0.698655	0.628	0.2	10	10	0	2022-12-08	0.188604	0.218361	0.262542	0.159829	0.184415	0.220846	25125.7	29041	33539.8	1.56539	2.4966	3.95555	1.6376	2.73175	4.47736
base	0.698655	0.628	0.2	10	10	0	2022-12-09	0.18439	0.211552	0.251803	0.156261	0.178698	0.211847	25125.8	29041.1	33540	1.50168	2.3932	3.79085	1.58533	2.64298	4.33006
base	0.698655	0.628	0.2	10	10	0	2022-12-10	0.180536	0.205369	0.242076	0.153028	0.173504	0.20368	25125.9	29041.2	33540.2	1.44064	2.29428	3.6331	1.5348	2.55737	4.18795
base	0.698655	0.628	0.2	10	10	0	2022-12-11	0.177058	0.199725	0.233248	0.150145	0.168766	0.19631	25125.9	29041.3	33540.3	1.38222	2.19987	3.48214	1.48611	2.47451	4.05051
base	0.698655	0.628	0.2	10	10	0	2022-12-12	0.173956	0.194584	0.225227	0.14751	0.164425	0.189587	25126	29041.4	33540.5	1.3263	2.10963	3.33761	1.43902	2.39438	3.91775
base	0.698655	0.628	0.2	10	10	0	2022-12-13	0.171076	0.189875	0.217872	0.145067	0.160518	0.183428	25126	29041.5	33540.6	1.27276	2.02347	3.19933	1.39348	2.31661	3.78948
base	0.698655	0.628	0.2	10	10	0	2022-12-14	0.168426	0.185644	0.211165	0.142823	0.156971	0.177828	25126.1	29041.6	33540.7	1.22154	1.94109	3.0674	1.34942	2.24145	3.66566
base	0.698655	0.628	0.2	10	10	0	2022-12-15	0.165996	0.181798	0.205105	0.140763	0.153736	0.172755	25126.1	29041.7	33540.9	1.17266	1.86231	2.94013	1.30678	2.16884	3.54719
base	0.698655	0.628	0.2	10	10	0	2022-12-16	0.16375	0.17829	0.199578	0.138875	0.150769	0.168119	25126.2	29041.8	33541	1.1259	1.78676	2.81829	1.26552	2.09842	3.43305
base	0.698655	0.628	0.2	10	10	0	2022-12-17	0.16171	0.175064	0.194501	0.137176	0.148082	0.163885	25126.2	29041.9	33541.1	1.08111	1.71418	2.70137	1.22561	2.03032	3.32301
base	0.698655	0.628	0.2	10	10	0	2022-12-18	0.15984	0.17214	0.189865	0.135576	0.145628	0.160025	25126.3	29042	33541.2	1.03819	1.64454	2.58925	1.18701	1.96457	3.21661
base	0.698655	0.628	0.2	10	10	0	2022-12-19	0.158102	0.169475	0.185681	0.13414	0.143373	0.156517	25126.3	29042	33541.4	0.997238	1.57763	2.4816	1.14966	1.90103	3.11347
base	0.698655	0.628	0.2	10	10	0	2022-12-20	0.15654	0.167015	0.181918	0.132799	0.14133	0.153381	25126.4	29042.1	33541.5	0.958235	1.51351	2.37855	1.11359	1.83951	3.01374
base	0.698655	0.628	0.2	10	10	0	2022-12-21	0.155059	0.164793	0.17851	0.131556	0.139468	0.15053	25126.4	29042.2	33541.6	0.920818	1.45199	2.28031	1.0787	1.78002	2.91748
base	0.698655	0.628	0.2	10	10	0	2022-12-22	0.1537	0.162751	0.175371	0.130432	0.137759	0.147898	25126.4	29042.3	33541.7	0.884791	1.39321	2.18641	1.0449	1.72251	2.82429
base	0.698655	0.628	0.2	10	10	0	2022-12-23	0.152485	0.160895	0.172544	0.129403	0.136203	0.145542	25126.5	29042.3	33541.8	0.850426	1.33691	2.09634	1.01218	1.66692	2.73406
base	0.698655	0.628	0.2	10	10	0	2022-12-24	0.151349	0.159188	0.169957	0.128459	0.134761	0.143359	25126.5	29042.4	33541.9	0.817615	1.28315	2.01012	0.980527	1.61313	2.64673
base	0.698655	0.628	0.2	10	10	0	2022-12-25	0.150329	0.157611	0.167572	0.127608	0.133421	0.141386	25126.5	29042.5	33542	0.786198	1.23191	1.92763	0.949906	1.56109	2.56222
base	0.698655	0.628	0.2	10	10	0	2022-12-26	0.149368	0.15616	0.165393	0.126764	0.132212	0.139576	25126.6	29042.5	33542	0.756133	1.18259	1.8488	0.920268	1.51084	2.48044
base	0.698655	0.628	0.2	10	10	0	2022-12-27	0.148437	0.154824	0.163409	0.125981	0.131094	0.13791	25126.6	29042.6	33542.1	0.727436	1.13536	1.77359	0.89159	1.46225	2.40136
base	0.698655	0.628	0.2	10	10	0	2022-12-28	0.147587	0.153587	0.161578	0.125276	0.130055	0.136411	25126.6	29042.6	33542.2	0.700008	1.09027	1.70164	0.863866	1.41524	2.32494
base	0.698655	0.628	0.2	10	10	0	2022-12-29	0.146796	0.152453	0.159944	0.124591	0.129099	0.135093	25126.7	29042.7	33542.3	0.673831	1.04713	1.63285	0.837016	1.36975	2.25103
base	0.698655	0.628	0.2	10	10	0	2022-12-30	0.14605	0.151408	0.158454	0.123958	0.128235	0.133871	25126.7	29042.7	33542.4	0.648755	1.00594	1.56718	0.81103	1.32576	2.1795
base	0.698655	0.628	0.2	10	10	0	2022-12-31	0.145367	0.150445	0.157117	0.123382	0.127437	0.132731	25126.7	29042.8	33542.5	0.624781	0.966489	1.50444	0.785889	1.28321	2.11028
1A	0.5	0.6	0.8	10	10	0	2022-08-05	577.137	708.117	779.707	480.44	584.949	639.201	25995.9	30339.2	35206.9	605.476	901.388	1189.53	260.69	444.148	692.641
1A	0.5	0.6	0.8	10	10	0	2022-08-06	549.336	673.8	741.883	456.237	555.067	606.486	25997	30340.6	35208.7	589.778	875.191	1151.9	254.711	432.477	672.973
1A	0.5	0.6	0.8	10	10	0	2022-08-07	522.626	640.885	705.274	433.234	526.631	575.246	25998	30341.9	35210.4	574.169	849.25	1115.01	248.804	421.039	653.922
1A	0.5	0.6	0.8	10	10	0	2022-08-08	497.09	609.183	670.1	411.369	499.422	545.501	25999	30343.2	35211.9	558.894	823.557	1078.88	242.96	409.834	635.347
1A	0.5	0.6	0.8	10	10	0	2022-08-09	472.649	578.724	636.353	390.605	473.596	517.275	25999.9	30344.4	35213.4	543.774	798.242	1043.51	237.187	398.844	617.243
1A	0.5	0.6	0.8	10	10	0	2022-08-10	449.327	549.418	603.949	370.884	449.025	490.493	26000.8	30345.5	35214.8	528.743	773.377	1008.96	231.47	388.077	599.612
1A	0.5	0.6	0.8	10	10	0	2022-08-11	427.065	521.477	573.139	352.104	425.689	465.062	26001.7	30346.6	35216.2	513.793	748.985	975.216	225.817	377.544	582.426
1A	0.5	0.6	0.8	10	10	0	2022-08-12	405.767	494.877	543.858	334.343	403.59	440.896	26002.4	30347.6	35217.4	499.2	725.226	942.303	220.244	367.223	565.662
1A	0.5	0.6	0.8	10	10	0	2022-08-13	385.522	469.535	516.007	317.612	382.59	417.907	26003.2	30348.6	35218.6	484.924	701.949	910.259	214.755	357.113	549.326
1A	0.5	0.6	0.8	10	10	0	2022-08-14	366.432	445.404	489.461	301.708	362.635	396.069	26003.9	30349.5	35219.8	470.883	679.376	879.079	209.352	347.213	533.37
1A	0.5	0.6	0.8	10	10	0	2022-08-15	348.399	422.423	464.293	286.653	343.742	375.34	26004.6	30350.4	35220.8	457.048	657.399	848.803	204.033	337.556	517.814
1A	0.5	0.6	0.8	10	10	0	2022-08-16	331.21	400.724	440.416	272.39	325.889	355.865	26005.3	30351.3	35221.9	443.42	635.893	819.467	198.775	328.124	502.666
1A	0.5	0.6	0.8	10	10	0	2022-08-17	314.829	380.014	417.676	258.758	308.944	337.408	26005.9	30352	35222.8	430.044	614.865	791.216	193.614	318.871	487.917
1A	0.5	0.6	0.8	10	10	0	2022-08-18	299.222	360.481	396.017	245.817	292.917	319.985	26006.5	30352.8	35223.8	416.947	594.455	763.818	188.55	309.831	473.547
1A	0.5	0.6	0.8	10	10	0	2022-08-19	284.395	341.84	375.499	233.572	277.835	303.466	26007	30353.5	35224.7	404.135	574.629	737.077	183.583	301.007	459.555
1A	0.5	0.6	0.8	10	10	0	2022-08-20	270.265	324.246	356.07	221.954	263.509	287.902	26007.6	30354.2	35225.5	391.594	555.307	710.808	178.716	292.393	445.938
1A	0.5	0.6	0.8	10	10	0	2022-08-21	256.867	307.595	337.837	210.924	249.996	273.183	26008.1	30354.9	35226.3	379.338	536.55	685.299	173.948	284	432.654
1A	0.5	0.6	0.8	10	10	0	2022-08-22	244.129	291.793	320.496	200.329	237.197	259.323	26008.6	30355.5	35227.1	367.366	518.371	660.573	169.277	275.833	419.658
1A	0.5	0.6	0.8	10	10	0	2022-08-23	231.918	276.893	304.16	190.257	225.116	246.303	26009	30356.1	35227.8	355.679	500.744	636.645	164.705	267.863	407.008
1A	0.5	0.6	0.8	10	10	0	2022-08-24	220.228	262.749	288.725	180.803	213.634	233.954	26009.5	30356.6	35228.5	344.266	483.553	613.574	160.232	260.073	394.715
1A	0.5	0.6	0.8	10	10	0	2022-08-25	209.196	249.359	274.11	171.845	202.808	222.287	26009.9	30357.2	35229.1	333.08	466.825	591.393	155.857	252.49	382.769
1A	0.5	0.6	0.8	10	10	0	2022-08-26	198.866	236.687	260.394	163.393	192.605	211.246	26010.3	30357.7	35229.8	322.142	450.612	569.925	151.572	245.103	371.156
1A	0.5	0.6	0.8	10	10	0	2022-08-27	189.112	224.71	247.443	155.346	182.933	200.788	26010.7	30358.2	35230.4	311.502	434.888	549.13	147.387	237.909	359.869
1A	0.5	0.6	0.8	10	10	0	2022-08-28	179.826	213.391	235.161	147.747	173.789	190.913	26011	30358.6	35230.9	301.17	419.615	529.012	143.301	230.92	348.909
1A	0.5	0.6	0.8	10	10	0	2022-08-29	170.997	202.706	223.537	140.489	165.151	181.578	26011.4	30359.1	35231.5	291.193	404.814	509.722	139.314	224.134	338.266
1A	0.5	0.6	0.8	10	10	0	2022-08-30	162.598	192.585	212.522	133.584	156.979	172.741	26011.7	30359.5	35232	281.497	390.468	491.087	135.424	217.532	327.925
1A	0.5	0.6	0.8	10	10	0	2022-08-31	154.583	183.008	202.124	127.041	149.232	164.371	26012	30359.9	35232.5	272.13	376.575	473.134	131.62	211.103	317.875
1A	0.5	0.6	0.8	10	10	0	2022-09-01	146.992	173.968	192.301	120.853	141.908	156.449	26012.3	30360.3	35233	263.108	363.089	455.789	127.906	204.867	308.111
1A	0.5	0.6	0.8	10	10	0	2022-09-02	139.797	165.385	182.99	115.002	134.928	148.95	26012.6	30360.6	35233.4	254.37	350.092	439.072	124.284	198.811	298.637
1A	0.5	0.6	0.8	10	10	0	2022-09-03	132.996	157.279	174.17	109.461	128.326	141.837	26012.9	30361	35233.9	245.893	337.548	422.918	120.752	192.925	289.436
1A	0.5	0.6	0.8	10	10	0	2022-09-04	126.566	149.593	165.803	104.211	122.084	135.103	26013.2	30361.3	35234.3	237.655	325.442	407.323	117.309	187.217	280.551
1A	0.5	0.6	0.8	10	10	0	2022-09-05	120.476	142.288	157.882	99.2405	116.178	128.723	26013.4	30361.7	35234.7	229.664	313.731	392.27	113.954	181.668	271.928
1A	0.5	0.6	0.8	10	10	0	2022-09-06	114.718	135.359	150.366	94.5226	110.599	122.69	26013.7	30362	35235	221.893	302.387	377.711	110.684	176.27	263.576
1A	0.5	0.6	0.8	10	10	0	2022-09-07	109.248	128.789	143.255	90.0251	105.318	116.953	26013.9	30362.3	35235.4	214.298	291.436	363.613	107.498	171.023	255.472
1A	0.5	0.6	0.8	10	10	0	2022-09-08	104.049	122.59	136.505	85.7459	100.331	111.497	26014.1	30362.5	35235.8	206.935	280.873	350.011	104.396	165.914	247.615
1A	0.5	0.6	0.8	10	10	0	2022-09-09	99.0863	116.704	130.143	81.676	95.5991	106.334	26014.3	30362.8	35236.1	199.836	270.635	336.92	101.378	160.947	240.032
1A	0.5	0.6	0.8	10	10	0	2022-09-10	94.366	111.144	124.105	77.8334	91.1028	101.44	26014.6	30363.1	35236.4	192.937	260.751	324.361	98.4382	156.106	232.672
1A	0.5	0.6	0.8	10	10	0	2022-09-11	89.886	105.888	118.356	74.1913	86.8283	96.7944	26014.7	30363.3	35236.7	186.267	251.228	312.28	95.5763	151.398	225.52
1A	0.5	0.6	0.8	10	10	0	2022-09-12	85.6419	100.912	112.888	70.7181	82.7731	92.3764	26014.9	30363.6	35237	179.82	242.018	300.654	92.7904	146.823	218.56
1A	0.5	0.6	0.8	10	10	0	2022-09-13	81.6359	96.1877	107.699	67.4406	78.9127	88.1837	26015.1	30363.8	35237.3	173.58	233.083	289.424	90.0789	142.375	211.793
1A	0.5	0.6	0.8	10	10	0	2022-09-14	77.8187	91.6983	102.787	64.3241	75.2497	84.1901	26015.3	30364	35237.6	167.527	224.45	278.528	87.4402	138.057	205.226
1A	0.5	0.6	0.8	10	10	0	2022-09-15	74.198	87.4289	98.1252	61.358	71.7794	80.405	26015.4	30364.2	35237.8	161.639	216.137	268.015	84.8729	133.848	198.852
1A	0.5	0.6	0.8	10	10	0	2022-09-16	70.7678	83.3707	93.6876	58.5302	68.4876	76.7955	26015.6	30364.4	35238.1	155.911	208.201	257.888	82.3754	129.755	192.671
1A	0.5	0.6	0.8	10	10	0	2022-09-17	67.5053	79.5177	89.4694	55.8456	65.3617	73.3673	26015.8	30364.6	35238.3	150.363	200.484	248.164	79.9466	125.784	186.677
1A	0.5	0.6	0.8	10	10	0	2022-09-18	64.3957	75.8523	85.4552	53.3057	62.3843	70.104	26015.9	30364.8	35238.5	144.98	193.055	238.783	77.5862	121.937	180.864
1A	0.5	0.6	0.8	10	10	0	2022-09-19	61.4499	72.3756	81.6384	50.9067	59.5462	67.0036	26016	30365	35238.7	139.779	185.879	229.731	75.2909	118.209	175.235
1A	0.5	0.6	0.8	10	10	0	2022-09-20	58.6602	69.0794	77.9988	48.6178	56.8519	64.0567	26016.2	30365.1	35238.9	134.758	178.976	221.01	73.0598	114.594	169.776
1A	0.5	0.6	0.8	10	10	0	2022-09-21	56.0251	65.9483	74.5391	46.4319	54.303	61.2478	26016.3	30365.3	35239.1	129.906	172.331	212.615	70.8907	111.088	164.497
1A	0.5	0.6	0.8	10	10	0	2022-09-22	53.5048	62.9683	71.2429	44.3463	51.8778	58.5748	26016.4	30365.4	35239.3	125.219	165.937	204.537	68.7823	107.684	159.384
1A	0.5	0.6	0.8	10	10	0	2022-09-23	51.0939	60.1296	68.1062	42.3614	49.57	56.0271	26016.5	30365.6	35239.5	120.684	159.757	196.808	66.7329	104.373	154.428
1A	0.5	0.6	0.8	10	10	0	2022-09-24	48.7927	57.4259	65.1264	40.4846	47.3724	53.5989	26016.6	30365.7	35239.7	116.301	153.795	189.337	64.7412	101.161	149.625
1A	0.5	0.6	0.8	10	10	0	2022-09-25	46.6052	54.8644	62.2965	38.6873	45.2771	51.2846	26016.8	30365.9	35239.9	112.092	148.055	182.131	62.8055	98.0436	144.971
1A	0.5	0.6	0.8	10	10	0	2022-09-26	44.5355	52.4238	59.5975	36.974	43.2798	49.0788	26016.9	30366	35240	108.051	142.52	175.2	60.9247	95.017	140.459
1A	0.5	0.6	0.8	10	10	0	2022-09-27	42.5617	50.1033	57.0193	35.3336	41.3748	46.9748	26017	30366.1	35240.2	104.152	137.186	168.554	59.0989	92.0784	136.084
1A	0.5	0.6	0.8	10	10	0	2022-09-28	40.6763	47.8951	54.5616	33.7638	39.5603	44.9676	26017.1	30366.2	35240.3	100.393	132.049	162.199	57.3272	89.2311	131.843
1A	0.5	0.6	0.8	10	10	0	2022-09-29	38.87	45.7936	52.2176	32.2623	37.8271	43.0529	26017.1	30366.4	35240.5	96.7649	127.084	156.101	55.606	86.47	127.732
1A	0.5	0.6	0.8	10	10	0	2022-09-30	37.1494	43.7892	49.9829	30.8228	36.1763	41.226	26017.2	30366.5	35240.6	93.2574	122.312	150.201	53.9352	83.7914	123.745
1A	0.5	0.6	0.8	10	10	0	2022-10-01	35.5052	41.8748	47.8527	29.4556	34.6028	39.483	26017.3	30366.6	35240.8	89.879	117.719	144.44	52.3123	81.1922	119.874
1A	0.5	0.6	0.8	10	10	0	2022-10-02	33.9306	40.0507	45.8213	28.1588	33.1035	37.8198	26017.4	30366.7	35240.9	86.6302	113.279	138.89	50.7362	78.6712	116.122
1A	0.5	0.6	0.8	10	10	0	2022-10-03	32.4182	38.3086	43.8819	26.9275	31.6729	36.232	26017.5	30366.8	35241	83.4935	109.005	133.622	49.2055	76.2275	112.485
1A	0.5	0.6	0.8	10	10	0	2022-10-04	30.985	36.6477	42.0323	25.7522	30.3111	34.7163	26017.5	30366.9	35241.1	80.466	104.889	128.564	47.7188	73.8568	108.96
1A	0.5	0.6	0.8	10	10	0	2022-10-05	29.6247	35.0648	40.2668	24.6283	29.0116	33.2693	26017.6	30367	35241.2	77.5459	100.945	123.696	46.2752	71.5593	105.545
1A	0.5	0.6	0.8	10	10	0	2022-10-06	28.3288	33.5548	38.5809	23.5561	27.7707	31.887	26017.7	30367	35241.3	74.73	97.1557	118.986	44.8738	69.3355	102.234
1A	0.5	0.6	0.8	10	10	0	2022-10-07	27.0931	32.1133	36.9711	22.5352	26.5864	30.5664	26017.8	30367.1	35241.5	72.0119	93.5113	114.444	43.5132	67.1756	99.026
1A	0.5	0.6	0.8	10	10	0	2022-10-08	25.913	30.7388	35.4339	21.566	25.4572	29.3044	26017.8	30367.2	35241.6	69.3933	90.0037	110.076	42.1924	65.0866	95.9161
1A	0.5	0.6	0.8	10	10	0	2022-10-09	24.7884	29.426	33.9652	20.6449	24.3779	28.0981	26017.9	30367.3	35241.7	66.873	86.6329	105.868	40.9134	63.0654	92.905
1A	0.5	0.6	0.8	10	10	0	2022-10-10	23.7222	28.1717	32.5615	19.7689	23.3476	26.9446	26017.9	30367.4	35241.7	64.4443	83.3626	101.827	39.6724	61.1049	89.9891
1A	0.5	0.6	0.8	10	10	0	2022-10-11	22.71	26.9756	31.2208	18.9324	22.3644	25.8419	26018	30367.4	35241.8	62.1096	80.2051	97.9436	38.4679	59.2029	87.1635
1A	0.5	0.6	0.8	10	10	0	2022-10-12	21.7476	25.8351	29.939	18.1312	21.4256	24.787	26018	30367.5	35241.9	59.8357	77.1678	94.2268	37.2993	57.3558	84.4258
1A	0.5	0.6	0.8	10	10	0	2022-10-13	20.8281	24.7454	28.7134	17.3703	20.5289	23.7778	26018.1	30367.6	35242	57.6406	74.2366	90.6408	36.1651	55.5697	81.7729
1A	0.5	0.6	0.8	10	10	0	2022-10-14	19.9471	23.7056	27.5414	16.6437	19.6721	22.8124	26018.1	30367.6	35242.1	55.5216	71.4286	87.1848	35.0645	53.8378	79.202
1A	0.5	0.6	0.8	10	10	0	2022-10-15	19.11	22.7111	26.4203	15.9472	18.8531	21.8882	26018.2	30367.7	35242.2	53.4846	68.734	83.8499	33.9964	52.1598	76.7111
1A	0.5	0.6	0.8	10	10	0	2022-10-16	18.3108	21.7607	25.3478	15.2813	18.0707	21.0041	26018.2	30367.7	35242.2	51.5255	66.1358	80.6391	32.9632	50.5293	74.2976
1A	0.5	0.6	0.8	10	10	0	2022-10-17	17.5474	20.8529	24.3212	14.6446	17.3222	20.158	26018.3	30367.8	35242.3	49.6377	63.6308	77.5551	31.9614	48.9491	71.9593
1A	0.5	0.6	0.8	10	10	0	2022-10-18	16.8154	19.9855	23.3383	14.0333	16.6058	19.3485	26018.3	30367.8	35242.4	47.8176	61.2186	74.5895	30.9894	47.4196	69.693
1A	0.5	0.6	0.8	10	10	0	2022-10-19	16.116	19.1568	22.3978	13.4439	15.9207	18.574	26018.4	30367.9	35242.4	46.0598	58.8848	71.7363	30.0462	45.9381	67.497
1A	0.5	0.6	0.8	10	10	0	2022-10-20	15.4481	18.365	21.498	12.8813	15.2654	17.832	26018.4	30367.9	35242.5	44.3505	56.6467	68.9843	29.132	44.5012	65.3698
1A	0.5	0.6	0.8	10	10	0	2022-10-21	14.8061	17.6085	20.6361	12.3405	14.6386	17.1213	26018.4	30368	35242.6	42.7062	54.4871	66.3517	28.2449	43.1079	63.3087
1A	0.5	0.6	0.8	10	10	0	2022-10-22	14.1875	16.8854	19.8116	11.822	14.0389	16.441	26018.5	30368	35242.6	41.1246	52.4145	63.8284	27.3843	41.7575	61.3122
1A	0.5	0.6	0.8	10	10	0	2022-10-23	13.5947	16.1941	19.022	11.3267	13.465	15.7894	26018.5	30368.1	35242.7	39.5947	50.4283	61.4071	26.5491	40.4518	59.3793
1A	0.5	0.6	0.8	10	10	0	2022-10-24	13.0252	15.5328	18.2657	10.8535	12.9161	15.1653	26018.5	30368.1	35242.7	38.1233	48.511	59.0795	25.7368	39.1861	57.5074
1A	0.5	0.6	0.8	10	10	0	2022-10-25	12.4807	14.8997	17.5413	10.4013	12.3911	14.5677	26018.6	30368.2	35242.8	36.7065	46.6663	56.8382	24.9484	37.9596	55.694
1A	0.5	0.6	0.8	10	10	0	2022-10-26	11.9604	14.2934	16.847	9.96932	11.8887	13.9948	26018.6	30368.2	35242.8	35.3445	44.8925	54.6805	24.1848	36.7729	53.9372
1A	0.5	0.6	0.8	10	10	0	2022-10-27	11.4633	13.7129	16.1821	9.55654	11.4082	13.4454	26018.6	30368.2	35242.9	34.0296	43.1802	52.5953	23.4439	35.6239	52.2353
1A	0.5	0.6	0.8	10	10	0	2022-10-28	10.9884	13.1576	15.5451	9.1621	10.9484	12.9191	26018.7	30368.3	35242.9	32.7567	41.5345	50.5888	22.725	34.5054	50.5867
1A	0.5	0.6	0.8	10	10	0	2022-10-29	10.5346	12.6262	14.9348	8.78515	10.5084	12.4145	26018.7	30368.3	35243	31.5318	39.9529	48.662	22.0281	33.4221	48.9898
1A	0.5	0.6	0.8	10	10	0	2022-10-30	10.1009	12.118	14.3496	8.4249	10.0874	11.9305	26018.7	30368.4	35243	30.352	38.4312	46.8043	21.3518	32.3727	47.4429
1A	0.5	0.6	0.8	10	10	0	2022-10-31	9.68657	11.6318	13.7887	8.08061	9.68427	11.4665	26018.7	30368.4	35243.1	29.2201	36.9613	45.0174	20.6957	31.3555	45.9445
1A	0.5	0.6	0.8	10	10	0	2022-11-01	9.98518	11.9894	14.2298	8.33702	9.98948	11.8447	26020	30370.2	35245.7	28.1302	35.5535	43.3087	20.0593	30.3712	44.4949
1A	0.5	0.6	0.8	10	10	0	2022-11-02	10.2111	12.26	14.5643	8.53108	10.2207	12.133	26021.2	30371.9	35248.2	27.0946	34.2172	41.6813	19.4463	29.4207	43.0942
1A	0.5	0.6	0.8	10	10	0	2022-11-03	10.3927	12.4792	14.8338	8.68757	10.4078	12.3663	26022.4	30373.6	35250.7	26.1062	32.9508	40.1282	18.8548	28.5018	41.7405
1A	0.5	0.6	0.8	10	10	0	2022-11-04	10.5466	12.667	15.0622	8.82164	10.5708	12.5657	26023.6	30375.3	35253.1	25.1636	31.7395	38.651	18.2857	27.6139	40.4309
1A	0.5	0.6	0.8	10	10	0	2022-11-05	10.6847	12.8417	15.276	8.94164	10.7225	12.7508	26024.7	30376.8	35255.4	24.2678	30.5835	37.2403	17.7363	26.756	39.1644
1A	0.5	0.6	0.8	10	10	0	2022-11-06	10.815	13.0079	15.4841	9.05432	10.8666	12.9284	26025.7	30378.4	35257.6	23.418	29.4768	35.8901	17.2057	25.9276	37.9401
1A	0.5	0.6	0.8	10	10	0	2022-11-07	10.9405	13.1713	15.6885	9.16281	11.0047	13.1025	26026.8	30379.9	35259.7	22.6062	28.4254	34.6015	16.6921	25.1281	36.7581
1A	0.5	0.6	0.8	10	10	0	2022-11-08	11.0574	13.3303	15.8908	9.26433	11.1398	13.2773	26027.8	30381.3	35261.8	21.8342	27.4164	33.3724	16.1963	24.3579	35.6158
1A	0.5	0.6	0.8	10	10	0	2022-11-09	11.1738	13.488	16.0951	9.36746	11.2744	13.4498	26028.8	30382.7	35263.9	21.1008	26.4605	32.1966	15.7176	23.6106	34.5115
1A	0.5	0.6	0.8	10	10	0	2022-11-10	11.2958	13.6449	16.2987	9.47281	11.4089	13.6223	26029.8	30384.1	35265.9	20.4043	25.5559	31.0781	15.2555	22.8873	33.4441
1A	0.5	0.6	0.8	10	10	0	2022-11-11	11.423	13.8031	16.5042	9.58021	11.5446	13.7962	26030.7	30385.4	35267.8	19.7401	24.6885	30.0113	14.809	22.1905	32.4122
1A	0.5	0.6	0.8	10	10	0	2022-11-12	11.5486	13.9631	16.7116	9.68776	11.6812	13.9726	26031.6	30386.7	35269.6	19.1075	23.8616	28.9938	14.3763	21.5198	31.4147
1A	0.5	0.6	0.8	10	10	0	2022-11-13	11.6741	14.1229	16.9189	9.79487	11.8166	14.1494	26032.5	30388	35271.5	18.506	23.0737	28.0233	13.9562	20.8715	30.4506
1A	0.5	0.6	0.8	10	10	0	2022-11-14	11.8001	14.285	17.1277	9.90108	11.9538	14.3265	26033.4	30389.2	35273.2	17.9335	22.3267	27.0984	13.5473	20.2439	29.5181
1A	0.5	0.6	0.8	10	10	0	2022-11-15	11.9265	14.4465	17.3391	10.0087	12.0911	14.5028	26034.2	30390.4	35275	17.3874	21.6231	26.2229	13.1528	19.6349	28.6145
1A	0.5	0.6	0.8	10	10	0	2022-11-16	12.053	14.6091	17.5501	10.1162	12.2295	14.6817	26035	30391.6	35276.6	16.8662	20.9577	25.4052	12.7727	19.0466	27.7419
1A	0.5	0.6	0.8	10	10	0	2022-11-17	12.1799	14.7737	17.764	10.2217	12.3681	14.8617	26035.8	30392.7	35278.3	16.3682	20.3198	24.6276	12.4094	18.4791	26.8993
1A	0.5	0.6	0.8	10	10	0	2022-11-18	12.3037	14.9373	17.9778	10.3254	12.5074	15.043	26036.6	30393.8	35279.9	15.8926	19.7024	23.8845	12.0554	17.9308	26.0848
1A	0.5	0.6	0.8	10	10	0	2022-11-19	12.4249	15.1022	18.1926	10.4279	12.6479	15.2263	26037.4	30394.9	35281.4	15.4389	19.1179	23.1675	11.7124	17.4056	25.2964
1A	0.5	0.6	0.8	10	10	0	2022-11-20	12.5467	15.2696	18.4138	10.5301	12.7899	15.4114	26038.2	30396	35282.9	15.0061	18.5645	22.4852	11.3798	16.8975	24.5336
1A	0.5	0.6	0.8	10	10	0	2022-11-21	12.6693	15.439	18.6393	10.6344	12.9326	15.5993	26038.9	30397	35284.4	14.5942	18.0376	21.8341	11.0581	16.4053	23.797
1A	0.5	0.6	0.8	10	10	0	2022-11-22	12.792	15.6098	18.8682	10.7396	13.0763	15.7887	26039.6	30398	35285.9	14.1984	17.5371	21.2099	10.7472	15.93	23.0858
1A	0.5	0.6	0.8	10	10	0	2022-11-23	12.917	15.7815	19.0978	10.8459	13.2214	15.9812	26040.4	30399	35287.3	13.8187	17.0629	20.6247	10.4477	15.4696	22.3996
1A	0.5	0.6	0.8	10	10	0	2022-11-24	13.0426	15.9536	19.3294	10.9532	13.3672	16.1754	26041.1	30400	35288.7	13.4575	16.6138	20.0684	10.1587	15.0248	21.7361
1A	0.5	0.6	0.8	10	10	0	2022-11-25	13.1686	16.125	19.5574	11.0606	13.5121	16.3691	26041.7	30401	35290.1	13.1137	16.187	19.538	9.87967	14.5961	21.0908
1A	0.5	0.6	0.8	10	10	0	2022-11-26	13.2949	16.2949	19.7867	11.1691	13.6569	16.5645	26042.4	30401.9	35291.4	12.785	15.7851	19.0294	9.6104	14.1837	20.4694
1A	0.5	0.6	0.8	10	10	0	2022-11-27	13.4215	16.4643	20.0159	11.2794	13.8013	16.7597	26043.1	30402.9	35292.7	12.4759	15.3981	18.5373	9.35189	13.7873	19.8695
1A	0.5	0.6	0.8	10	10	0	2022-11-28	13.5491	16.6353	20.246	11.3905	13.9464	16.9557	26043.7	30403.8	35294	12.1859	15.0319	18.0731	9.10269	13.405	19.2903
1A	0.5	0.6	0.8	10	10	0	2022-11-29	13.6787	16.8066	20.476	11.5026	14.092	17.1516	26044.4	30404.7	35295.3	11.9236	14.6887	17.6471	8.86287	13.0359	18.7312
1A	0.5	0.6	0.8	10	10	0	2022-11-30	13.8098	16.979	20.7068	11.6146	14.2369	17.3483	26045	30405.5	35296.5	11.6635	14.3604	17.2454	8.63336	12.68	18.1904
1A	0.5	0.6	0.8	10	10	0	2022-12-01	13.9415	17.1524	20.9391	11.7259	14.3818	17.5452	26045.6	30406.4	35297.7	11.4142	14.0513	16.8571	8.41204	12.3332	17.6682
1A	0.5	0.6	0.8	10	10	0	2022-12-02	14.0733	17.3256	21.1719	11.8364	14.5271	17.7427	26046.2	30407.3	35298.9	11.1792	13.7527	16.4878	8.20011	11.9971	17.1647
1A	0.5	0.6	0.8	10	10	0	2022-12-03	14.2041	17.4994	21.4054	11.9466	14.6734	17.941	26046.9	30408.1	35300.1	10.9633	13.4689	16.1481	7.99848	11.6745	16.679
1A	0.5	0.6	0.8	10	10	0	2022-12-04	14.3334	17.6731	21.6401	12.0547	14.8209	18.14	26047.5	30408.9	35301.2	10.7599	13.2049	15.8303	7.80328	11.365	16.2104
1A	0.5	0.6	0.8	10	10	0	2022-12-05	14.4602	17.8477	21.8761	12.161	14.9693	18.3399	26048	30409.7	35302.4	10.5742	12.9578	15.535	7.61544	11.0663	15.7577
1A	0.5	0.6	0.8	10	10	0	2022-12-06	14.5861	18.023	22.1132	12.267	15.118	18.5413	26048.6	30410.6	35303.5	10.3909	12.7251	15.2579	7.43432	10.7757	15.3196
1A	0.5	0.6	0.8	10	10	0	2022-12-07	14.7112	18.1989	22.3553	12.3731	15.2669	18.748	26049.2	30411.4	35304.6	10.2234	12.5089	14.992	7.26142	10.4959	14.9
1A	0.5	0.6	0.8	10	10	0	2022-12-08	14.8361	18.3754	22.6034	12.479	15.4163	18.9566	26049.8	30412.1	35305.7	10.0614	12.3042	14.7307	7.09485	10.2254	14.4954
1A	0.5	0.6	0.8	10	10	0	2022-12-09	14.961	18.5522	22.8534	12.5852	15.5666	19.1655	26050.3	30412.9	35306.8	9.90754	12.1111	14.4985	6.93325	9.96707	14.1047
1A	0.5	0.6	0.8	10	10	0	2022-12-10	15.0859	18.7296	23.1045	12.6923	15.7173	19.3753	26050.9	30413.7	35307.9	9.76414	11.9276	14.2866	6.77665	9.71951	13.7275
1A	0.5	0.6	0.8	10	10	0	2022-12-11	15.2123	18.9071	23.3565	12.7997	15.8695	19.5862	26051.5	30414.5	35308.9	9.62868	11.76	14.0903	6.62419	9.48006	13.3638
1A	0.5	0.6	0.8	10	10	0	2022-12-12	15.3389	19.086	23.6093	12.9069	16.022	19.7967	26052	30415.2	35310	9.50872	11.6015	13.9049	6.48124	9.2501	13.0134
1A	0.5	0.6	0.8	10	10	0	2022-12-13	15.4656	19.2646	23.8614	13.014	16.1747	20.0073	26052.6	30416	35311	9.39886	11.4502	13.7336	6.33976	9.02673	12.6749
1A	0.5	0.6	0.8	10	10	0	2022-12-14	15.5922	19.4435	24.1137	13.1209	16.3268	20.221	26053.1	30416.7	35312	9.28904	11.3067	13.5708	6.20438	8.80869	12.3484
1A	0.5	0.6	0.8	10	10	0	2022-12-15	15.7186	19.6224	24.3648	13.2278	16.4784	20.4334	26053.6	30417.5	35313.1	9.18336	11.1812	13.4147	6.07551	8.59708	12.0325
1A	0.5	0.6	0.8	10	10	0	2022-12-16	15.8453	19.8038	24.6125	13.3346	16.6314	20.6436	26054.2	30418.2	35314.1	9.08292	11.0605	13.271	5.95386	8.39458	11.7282
1A	0.5	0.6	0.8	10	10	0	2022-12-17	15.9721	19.9842	24.8601	13.4412	16.7831	20.8519	26054.7	30418.9	35315.1	8.98507	10.945	13.1329	5.83603	8.2026	11.4319
1A	0.5	0.6	0.8	10	10	0	2022-12-18	16.0994	20.1647	25.1084	13.5466	16.9355	21.0606	26055.2	30419.6	35316	8.90356	10.8324	13.0007	5.71971	8.01868	11.142
1A	0.5	0.6	0.8	10	10	0	2022-12-19	16.2266	20.3451	25.3579	13.652	17.0881	21.2713	26055.7	30420.4	35317	8.82712	10.7357	12.8789	5.60672	7.84223	10.8627
1A	0.5	0.6	0.8	10	10	0	2022-12-20	16.3519	20.527	25.6079	13.7573	17.2417	21.4823	26056.3	30421.1	35318	8.75457	10.6475	12.7723	5.49836	7.66869	10.5941
1A	0.5	0.6	0.8	10	10	0	2022-12-21	16.4765	20.7097	25.8586	13.8624	17.3955	21.6936	26056.8	30421.8	35319	8.68257	10.5628	12.6728	5.39484	7.50387	10.3356
1A	0.5	0.6	0.8	10	10	0	2022-12-22	16.6008	20.891	26.1096	13.9676	17.5499	21.906	26057.3	30422.5	35319.9	8.61329	10.4858	12.588	5.29589	7.34588	10.0868
1A	0.5	0.6	0.8	10	10	0	2022-12-23	16.7251	21.072	26.3621	14.0731	17.7047	22.1189	26057.8	30423.2	35320.9	8.55454	10.4141	12.5171	5.20335	7.1946	9.84756
1A	0.5	0.6	0.8	10	10	0	2022-12-24	16.8493	21.2549	26.6128	14.1785	17.8585	22.3302	26058.3	30423.9	35321.9	8.5009	10.3516	12.4616	5.11055	7.04686	9.61803
1A	0.5	0.6	0.8	10	10	0	2022-12-25	16.9731	21.4388	26.8643	14.2832	18.0134	22.5426	26058.8	30424.6	35322.8	8.44475	10.2964	12.4124	5.02136	6.90344	9.39718
1A	0.5	0.6	0.8	10	10	0	2022-12-26	17.0967	21.623	27.1166	14.3877	18.1691	22.7557	26059.3	30425.3	35323.8	8.39923	10.2469	12.3665	4.9358	6.76905	9.18383
1A	0.5	0.6	0.8	10	10	0	2022-12-27	17.2204	21.8062	27.3705	14.4923	18.3237	22.9701	26059.9	30426	35324.7	8.35457	10.2039	12.3252	4.85289	6.64043	8.9784
1A	0.5	0.6	0.8	10	10	0	2022-12-28	17.3438	21.991	27.626	14.5968	18.4778	23.1853	26060.4	30426.7	35325.6	8.31646	10.1614	12.2892	4.7734	6.51569	8.78179
1A	0.5	0.6	0.8	10	10	0	2022-12-29	17.467	22.1767	27.8848	14.7012	18.6337	23.4028	26060.9	30427.4	35326.6	8.27948	10.1201	12.2609	4.69744	6.39274	8.59102
1A	0.5	0.6	0.8	10	10	0	2022-12-30	17.5898	22.3614	28.1441	14.8053	18.7889	23.6219	26061.4	30428.1	35327.5	8.24116	10.0879	12.2382	4.62568	6.27784	8.40942
1A	0.5	0.6	0.8	10	10	0	2022-12-31	17.7124	22.5419	28.4024	14.9091	18.9432	23.8411	26061.9	30428.7	35328.5	8.2044	10.0573	12.2244	4.55592	6.16536	8.23767
1B	0.55	0.6	0.7	15	15	5	2022-08-05	15.011	17.0008	19.2624	12.6049	14.274	16.1704	31511.3	32460.2	33382	5.11745	5.79093	6.49345	7.48844	8.17039	8.98291
1B	0.55	0.6	0.7	15	15	5	2022-08-06	14.7855	16.757	19.001	12.4149	14.0691	15.9503	31511.4	32460.3	33382.1	5.20934	5.89727	6.61659	7.33611	8.0079	8.80417
1B	0.55	0.6	0.7	15	15	5	2022-08-07	14.6553	16.6232	18.8647	12.3048	13.9559	15.8346	31511.5	32460.5	33382.3	5.28941	5.9903	6.72534	7.19203	7.85223	8.63344
1B	0.55	0.6	0.7	15	15	5	2022-08-08	14.5917	16.5663	18.8157	12.2506	13.9071	15.7922	31511.6	32460.6	33382.4	5.36281	6.07681	6.82609	7.05419	7.70275	8.46651
1B	0.55	0.6	0.7	15	15	5	2022-08-09	14.5754	16.5637	18.8286	12.2359	13.9038	15.8023	31511.7	32460.7	33382.5	5.43292	6.15971	6.92306	6.92345	7.55947	8.30708
1B	0.55	0.6	0.7	15	15	5	2022-08-10	14.5931	16.6002	18.8868	12.2499	13.9333	15.85	31511.8	32460.8	33382.7	5.50199	6.24143	7.01909	6.79868	7.42416	8.1568
1B	0.55	0.6	0.7	15	15	5	2022-08-11	14.6364	16.6655	18.9781	12.2851	13.9868	15.9254	31511.9	32460.9	33382.8	5.57144	6.3234	7.11602	6.67833	7.29592	8.01597
1B	0.55	0.6	0.7	15	15	5	2022-08-12	14.699	16.7527	19.094	12.3367	14.0586	16.0213	31512	32461	33382.9	5.6422	6.40729	7.21496	6.56514	7.17491	7.88336
1B	0.55	0.6	0.7	15	15	5	2022-08-13	14.7763	16.857	19.2295	12.4007	14.1449	16.1338	31512.1	32461.2	33383.1	5.71485	6.49344	7.31673	6.45908	7.06058	7.757
1B	0.55	0.6	0.7	15	15	5	2022-08-14	14.8653	16.975	19.3808	12.4745	14.2427	16.2595	31512.2	32461.3	33383.2	5.78972	6.58214	7.42175	6.35726	6.95176	7.63944
1B	0.55	0.6	0.7	15	15	5	2022-08-15	14.9643	17.104	19.5454	12.5567	14.3504	16.3965	31512.3	32461.4	33383.4	5.86701	6.67347	7.53029	6.26097	6.8505	7.52989
1B	0.55	0.6	0.7	15	15	5	2022-08-16	15.0719	17.2429	19.7218	12.6461	14.4662	16.5435	31512.4	32461.5	33383.5	5.94682	6.76765	7.6425	6.1716	6.7566	7.43036
1B	0.55	0.6	0.7	15	15	5	2022-08-17	15.1871	17.3913	19.9087	12.742	14.5896	16.6994	31512.6	32461.7	33383.6	6.02878	6.86479	7.75845	6.08769	6.6688	7.33347
1B	0.55	0.6	0.7	15	15	5	2022-08-18	15.3094	17.5477	20.1052	12.8439	14.7198	16.8636	31512.7	32461.8	33383.8	6.11266	6.96489	7.87818	6.00951	6.58799	7.24395
1B	0.55	0.6	0.7	15	15	5	2022-08-19	15.4383	17.7118	20.3108	12.9513	14.8567	17.0355	31512.8	32461.9	33383.9	6.19823	7.06794	8.00168	5.93825	6.51141	7.15861
1B	0.55	0.6	0.7	15	15	5	2022-08-20	15.5735	17.8839	20.5253	13.0641	15.0001	17.2148	31512.9	32462.1	33384.1	6.28612	7.17439	8.12896	5.87288	6.44075	7.08098
1B	0.55	0.6	0.7	15	15	5	2022-08-21	15.7144	18.0637	20.7489	13.182	15.1498	17.4015	31513	32462.2	33384.2	6.37614	7.28392	8.26001	5.81196	6.37667	7.00904
1B	0.55	0.6	0.7	15	15	5	2022-08-22	15.86	18.2492	20.9819	13.3039	15.3045	17.596	31513.1	32462.3	33384.4	6.4683	7.39636	8.3948	5.75485	6.31634	6.94891
1B	0.55	0.6	0.7	15	15	5	2022-08-23	16.0107	18.4408	21.2242	13.43	15.4649	17.7985	31513.2	32462.5	33384.6	6.56284	7.51206	8.53335	5.70279	6.26085	6.89698
1B	0.55	0.6	0.7	15	15	5	2022-08-24	16.1662	18.6397	21.4753	13.5603	15.6313	18.0079	31513.4	32462.6	33384.7	6.65973	7.63067	8.67565	5.65628	6.21252	6.84797
1B	0.55	0.6	0.7	15	15	5	2022-08-25	16.3267	18.8454	21.7346	13.6946	15.8034	18.2245	31513.5	32462.7	33384.9	6.75897	7.75238	8.82172	5.61457	6.16714	6.80302
1B	0.55	0.6	0.7	15	15	5	2022-08-26	16.4925	19.0572	22.0024	13.8333	15.9805	18.4485	31513.6	32462.9	33385	6.86059	7.87704	8.97156	5.57495	6.12991	6.76685
1B	0.55	0.6	0.7	15	15	5	2022-08-27	16.6637	19.2754	22.2786	13.9766	16.163	18.6796	31513.7	32463	33385.2	6.96459	8.00453	9.1252	5.53821	6.09681	6.73604
1B	0.55	0.6	0.7	15	15	5	2022-08-28	16.8404	19.5007	22.5633	14.1244	16.3519	18.9176	31513.9	32463.2	33385.4	7.07096	8.13496	9.28265	5.50449	6.06861	6.70766
1B	0.55	0.6	0.7	15	15	5	2022-08-29	17.0225	19.734	22.8561	14.2768	16.5473	19.1628	31514	32463.3	33385.5	7.17975	8.26838	9.44395	5.47737	6.0461	6.68904
1B	0.55	0.6	0.7	15	15	5	2022-08-30	17.2099	19.9751	23.1574	14.4337	16.7493	19.415	31514.1	32463.5	33385.7	7.29094	8.40483	9.60912	5.45568	6.02731	6.6699
1B	0.55	0.6	0.7	15	15	5	2022-08-31	17.4025	20.2238	23.4669	14.595	16.9577	19.674	31514.3	32463.6	33385.9	7.40455	8.54467	9.77858	5.4357	6.01438	6.65804
1B	0.55	0.6	0.7	15	15	5	2022-09-01	17.6003	20.4793	23.7845	14.7607	17.1717	19.9401	31514.4	32463.8	33386.1	7.5206	8.68781	9.95237	5.42111	6.00547	6.65299
1B	0.55	0.6	0.7	15	15	5	2022-09-02	17.8032	20.7414	24.1103	14.9307	17.3912	20.2131	31514.5	32463.9	33386.2	7.6391	8.83412	10.1302	5.40961	5.99847	6.65742
1B	0.55	0.6	0.7	15	15	5	2022-09-03	18.0112	21.01	24.4443	15.105	17.616	20.493	31514.7	32464.1	33386.4	7.76008	8.9836	10.3121	5.40042	5.99635	6.66201
1B	0.55	0.6	0.7	15	15	5	2022-09-04	18.2242	21.285	24.7865	15.2836	17.8462	20.7798	31514.8	32464.2	33386.6	7.88354	9.1363	10.4988	5.39467	5.99767	6.6752
1B	0.55	0.6	0.7	15	15	5	2022-09-05	18.4421	21.5661	25.137	15.4663	18.0818	21.0735	31514.9	32464.4	33386.8	8.00948	9.29223	10.6895	5.39278	6.00483	6.69386
1B	0.55	0.6	0.7	15	15	5	2022-09-06	18.6649	21.8537	25.4956	15.6531	18.323	21.3742	31515.1	32464.6	33387	8.13792	9.45145	10.8845	5.39623	6.01644	6.7159
1B	0.55	0.6	0.7	15	15	5	2022-09-07	18.8926	22.1477	25.8625	15.844	18.5695	21.6817	31515.2	32464.7	33387.2	8.26888	9.61388	11.0838	5.40079	6.02869	6.74072
1B	0.55	0.6	0.7	15	15	5	2022-09-08	19.1249	22.448	26.2374	16.039	18.8214	21.9962	31515.4	32464.9	33387.4	8.40236	9.77965	11.2874	5.40996	6.04682	6.7765
1B	0.55	0.6	0.7	15	15	5	2022-09-09	19.362	22.7547	26.6204	16.2378	19.0785	22.3175	31515.5	32465.1	33387.6	8.53838	9.94873	11.4954	5.42394	6.07046	6.8126
1B	0.55	0.6	0.7	15	15	5	2022-09-10	19.6036	23.0673	27.0111	16.4406	19.3406	22.6455	31515.7	32465.3	33387.8	8.67693	10.1214	11.7077	5.43986	6.09579	6.84531
1B	0.55	0.6	0.7	15	15	5	2022-09-11	19.8497	23.3858	27.4097	16.6471	19.6072	22.9801	31515.8	32465.4	33388	8.81803	10.2976	11.9244	5.45906	6.12733	6.88405
1B	0.55	0.6	0.7	15	15	5	2022-09-12	20.1003	23.7096	27.8158	16.8574	19.8787	23.3212	31516	32465.6	33388.2	8.96168	10.4772	12.1455	5.48181	6.16101	6.92901
1B	0.55	0.6	0.7	15	15	5	2022-09-13	20.3552	24.0392	28.2294	17.0713	20.1553	23.6688	31516.1	32465.8	33388.5	9.10787	10.6602	12.3712	5.50847	6.19981	6.97991
1B	0.55	0.6	0.7	15	15	5	2022-09-14	20.6143	24.3745	28.6507	17.2889	20.4368	24.0225	31516.3	32466	33388.7	9.25661	10.8466	12.6013	5.53621	6.24088	7.03594
1B	0.55	0.6	0.7	15	15	5	2022-09-15	20.8775	24.7156	29.0795	17.5099	20.7228	24.3825	31516.5	32466.2	33388.9	9.40789	11.0365	12.836	5.56626	6.28514	7.09171
1B	0.55	0.6	0.7	15	15	5	2022-09-16	21.1448	25.0618	29.5156	17.7343	21.0132	24.7489	31516.6	32466.4	33389.1	9.5617	11.2299	13.0754	5.59992	6.3337	7.15451
1B	0.55	0.6	0.7	15	15	5	2022-09-17	21.4159	25.4126	29.9591	17.962	21.3085	25.1213	31516.8	32466.6	33389.4	9.71803	11.4267	13.3194	5.63681	6.38445	7.22453
1B	0.55	0.6	0.7	15	15	5	2022-09-18	21.6909	25.7678	30.4099	18.193	21.6079	25.4998	31517	32466.8	33389.6	9.87688	11.6265	13.568	5.67646	6.44064	7.29423
1B	0.55	0.6	0.7	15	15	5	2022-09-19	21.9695	26.1286	30.868	18.427	21.9114	25.8844	31517.1	32467	33389.8	10.0379	11.8298	13.8212	5.71904	6.49882	7.36756
1B	0.55	0.6	0.7	15	15	5	2022-09-20	22.2517	26.4947	31.3333	18.6641	22.2183	26.2749	31517.3	32467.2	33390.1	10.2013	12.0364	14.079	5.76439	6.55898	7.45274
1B	0.55	0.6	0.7	15	15	5	2022-09-21	22.5372	26.8658	31.8061	18.904	22.5295	26.6713	31517.5	32467.4	33390.3	10.3671	12.2461	14.3414	5.81015	6.62363	7.54218
1B	0.55	0.6	0.7	15	15	5	2022-09-22	22.826	27.2412	32.2858	19.1467	22.8452	27.0738	31517.7	32467.6	33390.6	10.5353	12.4596	14.6085	5.86223	6.69105	7.63119
1B	0.55	0.6	0.7	15	15	5	2022-09-23	23.1179	27.6223	32.7722	19.392	23.1658	27.4822	31517.9	32467.8	33390.8	10.7059	12.6767	14.88	5.91398	6.76291	7.72401
1B	0.55	0.6	0.7	15	15	5	2022-09-24	23.4128	28.0075	33.2644	19.6398	23.4894	27.8961	31518	32468	33391.1	10.8789	12.8978	15.1562	5.96908	6.83708	7.81972
1B	0.55	0.6	0.7	15	15	5	2022-09-25	23.7104	28.3984	33.7621	19.89	23.8178	28.3153	31518.2	32468.3	33391.4	11.0541	13.1225	15.4368	6.02727	6.91514	7.91772
1B	0.55	0.6	0.7	15	15	5	2022-09-26	24.0107	28.7934	34.2644	20.1424	24.1503	28.7387	31518.4	32468.5	33391.6	11.2317	13.3504	15.722	6.08688	6.99688	8.01923
1B	0.55	0.6	0.7	15	15	5	2022-09-27	24.3134	29.1929	34.7725	20.3968	24.4861	29.1663	31518.6	32468.7	33391.9	11.4114	13.5817	16.0117	6.14891	7.08044	8.13057
1B	0.55	0.6	0.7	15	15	5	2022-09-28	24.6183	29.595	35.2863	20.6532	24.8251	29.5978	31518.8	32469	33392.2	11.5934	13.8164	16.3057	6.21356	7.16738	8.24296
1B	0.55	0.6	0.7	15	15	5	2022-09-29	24.9252	30.0013	35.8065	20.9113	25.1656	30.0336	31519	32469.2	33392.5	11.7774	14.0546	16.6042	6.27595	7.25564	8.35812
1B	0.55	0.6	0.7	15	15	5	2022-09-30	25.234	30.4125	36.3347	21.1709	25.5107	30.474	31519.2	32469.4	33392.8	11.9636	14.2945	16.907	6.34388	7.34532	8.47675
1B	0.55	0.6	0.7	15	15	5	2022-10-01	25.5444	30.8266	36.8683	21.432	25.859	30.9199	31519.4	32469.7	33393.1	12.1516	14.5379	17.214	6.41447	7.44035	8.5979
1B	0.55	0.6	0.7	15	15	5	2022-10-02	25.8562	31.2433	37.4064	21.6942	26.2096	31.3718	31519.6	32469.9	33393.4	12.3414	14.7846	17.5252	6.48797	7.53783	8.72335
1B	0.55	0.6	0.7	15	15	5	2022-10-03	26.1692	31.6622	37.9486	21.9575	26.5622	31.8275	31519.8	32470.2	33393.7	12.5329	15.0336	17.8405	6.56596	7.63827	8.85255
1B	0.55	0.6	0.7	15	15	5	2022-10-04	26.4831	32.0834	38.4946	22.2216	26.9165	32.2865	31520.1	32470.4	33394	12.7262	15.2853	18.1598	6.64282	7.742	8.9857
1B	0.55	0.6	0.7	15	15	5	2022-10-05	26.7977	32.5063	39.044	22.4862	27.2723	32.7483	31520.3	32470.7	33394.3	12.9213	15.5398	18.483	6.72337	7.84889	9.12304
1B	0.55	0.6	0.7	15	15	5	2022-10-06	27.1127	32.9301	39.5965	22.7513	27.6289	33.2127	31520.5	32471	33394.6	13.1179	15.797	18.81	6.80763	7.95567	9.26328
1B	0.55	0.6	0.7	15	15	5	2022-10-07	27.428	33.3549	40.1516	23.0166	27.9863	33.6795	31520.7	32471.2	33394.9	13.3161	16.0567	19.1406	6.89398	8.06865	9.40675
1B	0.55	0.6	0.7	15	15	5	2022-10-08	27.7431	33.7802	40.7089	23.2818	28.3442	34.1481	31520.9	32471.5	33395.2	13.5157	16.3185	19.4749	6.98262	8.18498	9.55281
1B	0.55	0.6	0.7	15	15	5	2022-10-09	28.0579	34.2056	41.2682	23.5467	28.7014	34.6183	31521.2	32471.8	33395.6	13.7167	16.5825	19.8125	7.07102	8.3028	9.7028
1B	0.55	0.6	0.7	15	15	5	2022-10-10	28.3721	34.6291	41.8289	23.8111	29.0572	35.0898	31521.4	32472.1	33395.9	13.9189	16.8471	20.1534	7.1614	8.42362	9.85727
1B	0.55	0.6	0.7	15	15	5	2022-10-11	28.6852	35.0518	42.3906	24.0747	29.4135	35.5622	31521.6	32472.4	33396.3	14.1223	17.1129	20.4974	7.25367	8.54547	10.0146
1B	0.55	0.6	0.7	15	15	5	2022-10-12	28.9972	35.4759	42.9528	24.3374	29.7702	36.035	31521.9	32472.6	33396.6	14.3266	17.3814	20.8442	7.34767	8.66808	10.1752
1B	0.55	0.6	0.7	15	15	5	2022-10-13	29.3077	35.8992	43.5148	24.5987	30.1267	36.5079	31522.1	32472.9	33397	14.5318	17.6525	21.1937	7.44299	8.79382	10.3387
1B	0.55	0.6	0.7	15	15	5	2022-10-14	29.6165	36.3225	44.0763	24.8585	30.4816	36.9804	31522.4	32473.2	33397.3	14.7377	17.925	21.5459	7.53821	8.92221	10.5044
1B	0.55	0.6	0.7	15	15	5	2022-10-15	29.9233	36.7428	44.6368	25.1165	30.8345	37.452	31522.6	32473.5	33397.7	14.9447	18.1988	21.9004	7.63894	9.05342	10.669
1B	0.55	0.6	0.7	15	15	5	2022-10-16	30.2276	37.1595	45.1957	25.3725	31.1848	37.9223	31522.9	32473.8	33398.1	15.1529	18.474	22.2571	7.73861	9.18461	10.839
1B	0.55	0.6	0.7	15	15	5	2022-10-17	30.5292	37.5718	45.7526	25.6264	31.5324	38.3909	31523.1	32474.1	33398.4	15.3615	18.7502	22.6157	7.83963	9.31949	11.0127
1B	0.55	0.6	0.7	15	15	5	2022-10-18	30.8276	37.9816	46.3069	25.8777	31.8778	38.8573	31523.4	32474.5	33398.8	15.5702	19.0271	22.9761	7.94221	9.4559	11.1887
1B	0.55	0.6	0.7	15	15	5	2022-10-19	31.1225	38.3884	46.8576	26.126	32.2212	39.3212	31523.6	32474.8	33399.2	15.7789	19.3048	23.3379	8.04455	9.59337	11.3673
1B	0.55	0.6	0.7	15	15	5	2022-10-20	31.4135	38.7923	47.4046	26.3712	32.5612	39.7817	31523.9	32475.1	33399.6	15.9876	19.5833	23.701	8.14803	9.7327	11.548
1B	0.55	0.6	0.7	15	15	5	2022-10-21	31.7003	39.1927	47.9471	26.6128	32.898	40.2384	31524.2	32475.4	33400	16.1964	19.8621	24.0651	8.2528	9.87492	11.73
1B	0.55	0.6	0.7	15	15	5	2022-10-22	31.9824	39.5899	48.4844	26.8506	33.2321	40.691	31524.4	32475.8	33400.4	16.4053	20.1408	24.431	8.35876	10.019	11.9167
1B	0.55	0.6	0.7	15	15	5	2022-10-23	32.2596	39.9819	49.0158	27.0843	33.5621	41.1389	31524.7	32476.1	33400.8	16.6136	20.4201	24.7971	8.46744	10.1643	12.1042
1B	0.55	0.6	0.7	15	15	5	2022-10-24	32.5315	40.3681	49.5408	27.3135	33.8872	41.5813	31525	32476.4	33401.2	16.8209	20.6988	25.1625	8.57773	10.3104	12.2938
1B	0.55	0.6	0.7	15	15	5	2022-10-25	32.7978	40.7478	50.0589	27.5379	34.2063	42.0177	31525.3	32476.8	33401.6	17.0272	20.9766	25.5277	8.69019	10.4578	12.485
1B	0.55	0.6	0.7	15	15	5	2022-10-26	33.0584	41.1199	50.5693	27.7573	34.5196	42.4477	31525.5	32477.1	33402.1	17.2307	21.253	25.8925	8.80296	10.606	12.6779
1B	0.55	0.6	0.7	15	15	5	2022-10-27	33.3127	41.4844	51.0714	27.9713	34.8267	42.8709	31525.8	32477.5	33402.5	17.4315	21.5282	26.2563	8.91454	10.7547	12.8723
1B	0.55	0.6	0.7	15	15	5	2022-10-28	33.5602	41.8413	51.5646	28.1795	35.1274	43.2865	31526.1	32477.8	33402.9	17.6315	21.8018	26.6191	9.02671	10.9062	13.0681
1B	0.55	0.6	0.7	15	15	5	2022-10-29	33.8006	42.1899	52.0482	28.3821	35.4212	43.6942	31526.4	32478.2	33403.4	17.8295	22.0737	26.9813	9.1395	11.057	13.2653
1B	0.55	0.6	0.7	15	15	5	2022-10-30	34.0335	42.5296	52.5216	28.5785	35.7075	44.0933	31526.7	32478.5	33403.8	18.0253	22.3435	27.3427	9.25263	11.2094	13.4636
1B	0.55	0.6	0.7	15	15	5	2022-10-31	34.2583	42.8601	52.984	28.7683	35.9862	44.4832	31527	32478.9	33404.3	18.2188	22.611	27.702	9.36604	11.3624	13.663
1B	0.55	0.6	0.7	15	15	5	2022-11-01	36.8324	46.1691	57.1578	30.929	38.7642	47.9866	31528.4	32480.6	33406.4	18.4903	22.9776	28.1867	9.49624	11.537	13.8889
1B	0.55	0.6	0.7	15	15	5	2022-11-02	39.1101	49.114	60.8743	32.8418	41.2376	51.1072	31529.9	32482.4	33408.6	18.9039	23.5229	28.8962	9.65748	11.7508	14.1635
1B	0.55	0.6	0.7	15	15	5	2022-11-03	41.2767	51.917	64.4288	34.6619	43.5923	54.0925	31531.4	32484.3	33410.9	19.4287	24.21	29.7791	9.84555	11.998	14.4802
1B	0.55	0.6	0.7	15	15	5	2022-11-04	43.392	54.6577	67.9173	36.4393	45.8947	57.0231	31533	32486.2	33413.2	20.0464	25.0171	30.8099	10.0579	12.2755	14.8355
1B	0.55	0.6	0.7	15	15	5	2022-11-05	45.4949	57.3871	71.4028	38.2066	48.1878	59.9516	31534.7	32488.2	33415.7	20.7441	25.924	31.9701	10.2931	12.5812	15.2277
1B	0.55	0.6	0.7	15	15	5	2022-11-06	47.6108	60.134	74.9265	39.985	50.495	62.9125	31536.4	32490.3	33418.2	21.5126	26.9182	33.2471	10.5504	12.9168	15.6553
1B	0.55	0.6	0.7	15	15	5	2022-11-07	49.7563	62.9206	78.5154	41.7884	52.8367	65.9285	31538.1	32492.4	33420.9	22.3447	27.9935	34.6278	10.829	13.2793	16.1178
1B	0.55	0.6	0.7	15	15	5	2022-11-08	51.9422	65.7655	82.1874	43.626	55.2282	69.0145	31540	32494.7	33423.7	23.2366	29.1436	36.1047	11.1288	13.6681	16.6136
1B	0.55	0.6	0.7	15	15	5	2022-11-09	54.1755	68.6784	85.9545	45.5035	57.6767	72.1807	31541.9	32497	33426.6	24.1847	30.3693	37.6769	11.4497	14.084	17.1412
1B	0.55	0.6	0.7	15	15	5	2022-11-10	56.4608	71.6652	89.8246	47.4249	60.188	75.4335	31543.9	32499.4	33429.6	25.1848	31.6696	39.3396	11.7919	14.5255	17.7039
1B	0.55	0.6	0.7	15	15	5	2022-11-11	58.8009	74.73	93.8028	49.3925	62.7657	78.7774	31546	32502	33432.8	26.2349	33.037	41.0913	12.155	14.9946	18.3017
1B	0.55	0.6	0.7	15	15	5	2022-11-12	61.1976	77.8764	97.8925	51.4077	65.4113	82.2151	31548.2	32504.7	33436.1	27.3352	34.4706	42.9309	12.5393	15.4925	18.9352
1B	0.55	0.6	0.7	15	15	5	2022-11-13	63.6518	81.1038	102.096	53.4714	68.126	85.7483	31550.5	32507.4	33439.5	28.4859	35.9728	44.8571	12.9453	16.019	19.6044
1B	0.55	0.6	0.7	15	15	5	2022-11-14	66.1642	84.4107	106.413	55.584	70.9079	89.3778	31552.9	32510.4	33443.2	29.6904	37.5375	46.8686	13.3732	16.5741	20.3098
1B	0.55	0.6	0.7	15	15	5	2022-11-15	68.7346	87.7997	110.845	57.7455	73.758	93.104	31555.5	32513.4	33446.9	30.942	39.1659	48.9655	13.8229	17.1583	21.0558
1B	0.55	0.6	0.7	15	15	5	2022-11-16	71.3623	91.2686	115.392	59.9554	76.6773	96.9265	31558.1	32516.6	33450.9	32.2403	40.8614	51.1399	14.2945	17.7708	21.8396
1B	0.55	0.6	0.7	15	15	5	2022-11-17	74.0466	94.8163	120.052	62.2129	79.6631	100.845	31560.8	32520	33455	33.5816	42.6237	53.3962	14.7884	18.4125	22.6615
1B	0.55	0.6	0.7	15	15	5	2022-11-18	76.7865	98.4444	124.824	64.5173	82.7157	104.857	31563.7	32523.4	33459.3	34.9663	44.448	55.7342	15.3045	19.0841	23.5216
1B	0.55	0.6	0.7	15	15	5	2022-11-19	79.581	102.156	129.707	66.8677	85.8363	108.962	31566.6	32527	33463.8	36.3925	46.3337	58.1532	15.8434	19.7856	24.4206
1B	0.55	0.6	0.7	15	15	5	2022-11-20	82.4285	105.948	134.697	69.2629	89.026	113.158	31569.7	32530.7	33468.5	37.8589	48.2781	60.6523	16.4051	20.5171	25.359
1B	0.55	0.6	0.7	15	15	5	2022-11-21	85.3272	109.819	139.792	71.7012	92.282	117.442	31572.9	32534.6	33473.3	39.368	50.2806	63.2311	16.9897	21.2797	26.3371
1B	0.55	0.6	0.7	15	15	5	2022-11-22	88.2752	113.764	144.989	74.181	95.6001	121.812	31576.2	32538.7	33478.4	40.919	52.3398	65.889	17.5971	22.0716	27.3551
1B	0.55	0.6	0.7	15	15	5	2022-11-23	91.2702	117.779	150.284	76.7006	98.9775	126.265	31579.6	32542.9	33483.7	42.5113	54.458	68.6251	18.2274	22.8955	28.4136
1B	0.55	0.6	0.7	15	15	5	2022-11-24	94.31	121.859	155.673	79.2579	102.41	130.797	31583.1	32547.3	33489.2	44.144	56.6349	71.4385	18.8796	23.7516	29.5125
1B	0.55	0.6	0.7	15	15	5	2022-11-25	97.392	126.011	161.152	81.8509	105.901	135.405	31586.8	32551.8	33495	45.8164	58.8692	74.3283	19.5525	24.6388	30.6523
1B	0.55	0.6	0.7	15	15	5	2022-11-26	100.515	130.223	166.717	84.4779	109.444	140.086	31590.6	32556.4	33500.9	47.5276	61.1579	77.2932	20.248	25.5565	31.8328
1B	0.55	0.6	0.7	15	15	5	2022-11-27	103.677	134.49	172.361	87.1384	113.032	144.833	31594.5	32561.3	33507.1	49.2765	63.5015	80.3323	20.9662	26.5056	33.0542
1B	0.55	0.6	0.7	15	15	5	2022-11-28	106.877	138.809	178.079	89.8306	116.664	149.642	31598.6	32566.3	33513.5	51.0621	65.8982	83.4435	21.7075	27.487	34.3165
1B	0.55	0.6	0.7	15	15	5	2022-11-29	110.107	143.172	183.863	92.5486	120.333	154.507	31602.9	32571.5	33520	52.8832	68.3468	86.625	22.4716	28.5	35.6196
1B	0.55	0.6	0.7	15	15	5	2022-11-30	113.365	147.573	189.708	95.2902	124.036	159.423	31607.3	32576.9	33526.9	54.7389	70.8459	89.8755	23.2589	29.5424	36.9628
1B	0.55	0.6	0.7	15	15	5	2022-12-01	116.646	152.009	195.606	98.0516	127.769	164.384	31611.8	32582.5	33534	56.6296	73.3938	93.1916	24.0698	30.6152	38.3462
1B	0.55	0.6	0.7	15	15	5	2022-12-02	119.947	156.476	201.55	100.83	131.528	169.384	31616.5	32588.2	33541.3	58.5519	75.9885	96.5706	24.903	31.7184	39.7747
1B	0.55	0.6	0.7	15	15	5	2022-12-03	123.263	160.967	207.531	103.62	135.308	174.416	31621.4	32594.2	33548.9	60.5043	78.6279	100.01	25.7579	32.8541	41.2438
1B	0.55	0.6	0.7	15	15	5	2022-12-04	126.589	165.478	213.542	106.42	139.105	179.473	31626.4	32600.3	33556.8	62.4853	81.3099	103.506	26.6336	34.0192	42.752
1B	0.55	0.6	0.7	15	15	5	2022-12-05	129.921	170.003	219.572	109.224	142.914	184.547	31631.6	32606.6	33565	64.4928	84.0323	107.056	27.5296	35.2116	44.3
1B	0.55	0.6	0.7	15	15	5	2022-12-06	133.254	174.533	225.614	112.03	146.728	189.63	31636.9	32613.1	33573.4	66.5261	86.7922	110.657	28.4459	36.4296	45.8908
1B	0.55	0.6	0.7	15	15	5	2022-12-07	136.585	179.065	231.658	114.834	150.543	194.715	31642.4	32620	33582.2	68.5857	89.5838	114.302	29.3825	37.6761	47.5188
1B	0.55	0.6	0.7	15	15	5	2022-12-08	139.907	183.59	237.693	117.631	154.35	199.793	31648.1	32627.1	33591.2	70.6663	92.4065	117.995	30.3394	38.9504	49.183
1B	0.55	0.6	0.7	15	15	5	2022-12-09	143.217	188.092	243.711	120.418	158.141	204.856	31654	32634.6	33600.5	72.7657	95.2578	121.728	31.3148	40.2495	50.8824
1B	0.55	0.6	0.7	15	15	5	2022-12-10	146.51	192.563	249.701	123.19	161.908	209.897	31660	32642.4	33610.1	74.8818	98.1349	125.503	32.3058	41.5741	52.6158
1B	0.55	0.6	0.7	15	15	5	2022-12-11	149.781	197.002	255.659	125.944	165.647	214.911	31666.2	32650.4	33620	77.0119	101.035	129.306	33.3141	42.9226	54.3819
1B	0.55	0.6	0.7	15	15	5	2022-12-12	153.024	201.402	261.572	128.675	169.351	219.886	31672.6	32658.7	33630.1	79.1533	103.953	133.125	34.3388	44.295	56.1794
1B	0.55	0.6	0.7	15	15	5	2022-12-13	156.232	205.758	267.428	131.376	173.017	224.814	31679.1	32667.1	33640.7	81.3033	106.885	136.964	35.3798	45.6905	58.0067
1B	0.55	0.6	0.7	15	15	5	2022-12-14	159.4	210.065	273.211	134.044	176.642	229.68	31685.8	32675.7	33651.5	83.4592	109.829	140.819	36.4358	47.1071	59.8621
1B	0.55	0.6	0.7	15	15	5	2022-12-15	162.523	214.319	278.91	136.674	180.222	234.476	31692.7	32684.5	33662.7	85.6182	112.78	144.682	37.5057	48.5434	61.744
1B	0.55	0.6	0.7	15	15	5	2022-12-16	165.595	218.507	284.515	139.261	183.746	239.194	31699.8	32693.5	33674.2	87.7772	115.733	148.549	38.5883	49.9983	63.6504
1B	0.55	0.6	0.7	15	15	5	2022-12-17	168.6	222.622	290.017	141.791	187.209	243.824	31706.9	32702.6	33685.9	89.9307	118.685	152.414	39.6828	51.4707	65.5795
1B	0.55	0.6	0.7	15	15	5	2022-12-18	171.53	226.658	295.396	144.259	190.605	248.35	31714.2	32712.1	33698	92.0775	121.635	156.269	40.788	52.9594	67.5293
1B	0.55	0.6	0.7	15	15	5	2022-12-19	174.382	230.607	300.649	146.66	193.928	252.772	31721.6	32721.9	33710.4	94.2148	124.582	160.111	41.9028	54.4622	69.4977
1B	0.55	0.6	0.7	15	15	5	2022-12-20	177.151	234.466	305.767	148.992	197.175	257.08	31729.2	32731.7	33722.9	96.3396	127.514	163.933	43.0259	55.9786	71.4824
1B	0.55	0.6	0.7	15	15	5	2022-12-21	179.839	238.223	310.738	151.257	200.338	261.263	31736.9	32741.8	33735.6	98.4488	130.426	167.742	44.1563	57.5073	73.4811
1B	0.55	0.6	0.7	15	15	5	2022-12-22	182.446	241.87	315.551	153.455	203.408	265.315	31744.9	32752.2	33748.9	100.537	133.314	171.55	45.2927	59.0448	75.4914
1B	0.55	0.6	0.7	15	15	5	2022-12-23	184.97	245.398	320.2	155.583	206.38	269.23	31752.9	32762.8	33762.5	102.603	136.174	175.319	46.4337	60.5892	77.5109
1B	0.55	0.6	0.7	15	15	5	2022-12-24	187.404	248.807	324.676	157.635	209.252	272.999	31761.2	32773.6	33776.4	104.644	139.004	179.041	47.5781	62.1391	79.537
1B	0.55	0.6	0.7	15	15	5	2022-12-25	189.744	252.087	328.971	159.609	212.016	276.615	31769.7	32784.6	33790.7	106.656	141.795	182.709	48.7244	63.6911	81.5671
1B	0.55	0.6	0.7	15	15	5	2022-12-26	191.985	255.232	333.075	161.498	214.665	280.07	31778.4	32795.8	33805.3	108.635	144.543	186.316	49.8714	65.2445	83.5986
1B	0.55	0.6	0.7	15	15	5	2022-12-27	194.122	258.237	336.978	163.299	217.195	283.357	31787.3	32807.2	33820.2	110.579	147.243	189.855	51.0175	66.7976	85.6289
1B	0.55	0.6	0.7	15	15	5	2022-12-28	196.151	261.095	340.676	165.011	219.602	286.471	31796.3	32818.8	33835.4	112.484	149.891	193.321	52.1614	68.3483	87.6551
1B	0.55	0.6	0.7	15	15	5	2022-12-29	198.068	263.8	344.162	166.628	221.883	289.407	31805.4	32830.7	33850.9	114.347	152.483	196.707	53.3018	69.8941	89.6746
1B	0.55	0.6	0.7	15	15	5	2022-12-30	199.87	266.347	347.429	168.148	224.032	292.159	31814.4	32842.8	33866.6	116.164	155.013	199.995	54.4374	71.4322	91.6846
1B	0.55	0.6	0.7	15	15	5	2022-12-31	201.554	268.731	350.471	169.569	226.044	294.722	31823.6	32855.1	33882.5	117.934	157.471	203.189	55.5668	72.961	93.6823
1C	0.6	0.65	0.8	10	10	0	2022-08-05	8.38186	9.08127	9.9405	7.04138	7.62869	8.34938	30403.3	31298.9	32252.4	2.98888	3.21531	3.50548	5.80423	6.37013	7.00934
1C	0.6	0.65	0.8	10	10	0	2022-08-06	8.22652	8.91827	9.76685	6.91045	7.49097	8.20291	30403.3	31299	32252.5	3.03305	3.26381	3.56056	5.66836	6.21988	6.84455
1C	0.6	0.65	0.8	10	10	0	2022-08-07	8.12272	8.81083	9.65539	6.82261	7.40003	8.10876	30403.4	31299.1	32252.5	3.0703	3.30508	3.60731	5.53622	6.07507	6.68577
1C	0.6	0.65	0.8	10	10	0	2022-08-08	8.05525	8.74292	9.58746	6.76528	7.34231	8.051	30403.4	31299.1	32252.6	3.10348	3.34202	3.64933	5.41022	5.93546	6.53278
1C	0.6	0.65	0.8	10	10	0	2022-08-09	8.01379	8.70308	9.55048	6.72975	7.30816	8.0192	30403.5	31299.2	32252.7	3.13449	3.37666	3.6887	5.28986	5.80178	6.3851
1C	0.6	0.65	0.8	10	10	0	2022-08-10	7.99117	8.68393	9.53643	6.71002	7.29123	8.00636	30403.5	31299.3	32252.7	3.16457	3.41043	3.72714	5.17398	5.67351	6.24369
1C	0.6	0.65	0.8	10	10	0	2022-08-11	7.9825	8.67944	9.53895	6.70196	7.28686	8.00778	30403.6	31299.3	32252.8	3.19454	3.44425	3.76569	5.06299	5.55016	6.10839
1C	0.6	0.65	0.8	10	10	0	2022-08-12	7.98437	8.68656	9.55425	6.70281	7.29227	8.01988	30403.7	31299.4	32252.9	3.22493	3.47869	3.80498	4.95733	5.43177	5.97859
1C	0.6	0.65	0.8	10	10	0	2022-08-13	7.99441	8.70268	9.57865	6.71057	7.30502	8.03976	30403.7	31299.5	32253	3.25608	3.51415	3.8453	4.85674	5.3196	5.8556
1C	0.6	0.65	0.8	10	10	0	2022-08-14	8.01093	8.72597	9.61042	6.7238	7.32391	8.06575	30403.8	31299.5	32253	3.28817	3.55095	3.88699	4.76044	5.21241	5.73848
1C	0.6	0.65	0.8	10	10	0	2022-08-15	8.03292	8.75541	9.6491	6.7416	7.34795	8.0973	30403.8	31299.6	32253.1	3.32135	3.5889	3.93017	4.66861	5.11049	5.62562
1C	0.6	0.65	0.8	10	10	0	2022-08-16	8.05967	8.7898	9.69366	6.76339	7.37627	8.13381	30403.9	31299.6	32253.2	3.35562	3.62785	3.97494	4.58183	5.0137	5.51723
1C	0.6	0.65	0.8	10	10	0	2022-08-17	8.0906	8.82852	9.74324	6.78882	7.40821	8.17488	30404	31299.7	32253.2	3.39096	3.66806	4.02131	4.49958	4.92201	5.41488
1C	0.6	0.65	0.8	10	10	0	2022-08-18	8.12519	8.87159	9.79751	6.8174	7.44374	8.21982	30404	31299.8	32253.3	3.42746	3.70981	4.06926	4.42127	4.83468	5.31708
1C	0.6	0.65	0.8	10	10	0	2022-08-19	8.16323	8.91855	9.856	6.84884	7.48265	8.26836	30404.1	31299.8	32253.4	3.46508	3.75303	4.11878	4.34696	4.75187	5.22417
1C	0.6	0.65	0.8	10	10	0	2022-08-20	8.20447	8.96907	9.91853	6.88299	7.52462	8.32031	30404.1	31299.9	32253.5	3.50383	3.79752	4.16987	4.27695	4.67188	5.13643
1C	0.6	0.65	0.8	10	10	0	2022-08-21	8.2487	9.0231	9.98494	6.91969	7.56946	8.37551	30404.2	31300	32253.5	3.54369	3.84296	4.22243	4.21097	4.59675	5.0559
1C	0.6	0.65	0.8	10	10	0	2022-08-22	8.29578	9.0801	10.0551	6.95885	7.61703	8.43385	30404.3	31300	32253.6	3.58463	3.88961	4.27648	4.14707	4.52578	4.97864
1C	0.6	0.65	0.8	10	10	0	2022-08-23	8.34565	9.14034	10.1287	7.00036	7.66699	8.49525	30404.3	31300.1	32253.7	3.62664	3.93757	4.33202	4.08768	4.45889	4.90492
1C	0.6	0.65	0.8	10	10	0	2022-08-24	8.3982	9.2037	10.2066	7.04411	7.71958	8.56009	30404.4	31300.2	32253.8	3.66975	3.98716	4.38915	4.0322	4.39615	4.83402
1C	0.6	0.65	0.8	10	10	0	2022-08-25	8.45336	9.26984	10.2879	7.09007	7.77458	8.62807	30404.4	31300.3	32253.8	3.71397	4.03794	4.44867	3.97945	4.33856	4.76818
1C	0.6	0.65	0.8	10	10	0	2022-08-26	8.51048	9.33846	10.3727	7.13817	7.83178	8.69875	30404.5	31300.3	32253.9	3.75923	4.08979	4.50902	3.93038	4.28287	4.70664
1C	0.6	0.65	0.8	10	10	0	2022-08-27	8.56999	9.40966	10.4609	7.18805	7.89115	8.77236	30404.6	31300.4	32254	3.80549	4.14238	4.57007	3.88438	4.23059	4.64844
1C	0.6	0.65	0.8	10	10	0	2022-08-28	8.6319	9.48348	10.5522	7.23969	7.9528	8.84861	30404.6	31300.5	32254.1	3.85276	4.19616	4.63244	3.84172	4.18179	4.59575
1C	0.6	0.65	0.8	10	10	0	2022-08-29	8.69613	9.55995	10.6468	7.2933	8.01664	8.92756	30404.7	31300.5	32254.2	3.90103	4.2519	4.69661	3.80218	4.13645	4.54674
1C	0.6	0.65	0.8	10	10	0	2022-08-30	8.7626	9.63893	10.7444	7.34882	8.08251	9.00905	30404.8	31300.6	32254.2	3.95027	4.30845	4.76243	3.76424	4.09479	4.50065
1C	0.6	0.65	0.8	10	10	0	2022-08-31	8.8313	9.72025	10.8449	7.40622	8.1505	9.09253	30404.8	31300.7	32254.3	4.00049	4.36617	4.82952	3.729	4.05566	4.45786
1C	0.6	0.65	0.8	10	10	0	2022-09-01	8.90223	9.804	10.9484	7.46548	8.22061	9.17904	30404.9	31300.8	32254.4	4.05168	4.42516	4.89873	3.69587	4.01925	4.42006
1C	0.6	0.65	0.8	10	10	0	2022-09-02	8.97524	9.89019	11.054	7.52655	8.29263	9.26671	30405	31300.8	32254.5	4.10383	4.48499	4.96889	3.66533	3.98592	4.38346
1C	0.6	0.65	0.8	10	10	0	2022-09-03	9.05024	9.97867	11.161	7.58929	8.36658	9.35581	30405	31300.9	32254.6	4.15694	4.54553	5.03941	3.63717	3.95543	4.3489
1C	0.6	0.65	0.8	10	10	0	2022-09-04	9.1272	10.0692	11.2697	7.65368	8.44235	9.4466	30405.1	31301	32254.7	4.21099	4.60748	5.11074	3.61203	3.92778	4.31775
1C	0.6	0.65	0.8	10	10	0	2022-09-05	9.20605	10.1617	11.3806	7.71965	8.51997	9.5396	30405.2	31301.1	32254.7	4.26612	4.67055	5.18389	3.58933	3.90392	4.28921
1C	0.6	0.65	0.8	10	10	0	2022-09-06	9.2867	10.2563	11.4939	7.78718	8.59926	9.63468	30405.2	31301.2	32254.8	4.32222	4.73479	5.25832	3.56814	3.88152	4.26653
1C	0.6	0.65	0.8	10	10	0	2022-09-07	9.36909	10.3529	11.6097	7.8562	8.68019	9.7318	30405.3	31301.2	32254.9	4.37923	4.80026	5.33427	3.54803	3.86202	4.24758
1C	0.6	0.65	0.8	10	10	0	2022-09-08	9.45318	10.4516	11.7281	7.92664	8.76291	9.83095	30405.4	31301.3	32255	4.43716	4.86655	5.41151	3.53387	3.84637	4.22666
1C	0.6	0.65	0.8	10	10	0	2022-09-09	9.5389	10.5526	11.8487	7.99844	8.84742	9.93207	30405.5	31301.4	32255.1	4.49599	4.93393	5.49025	3.52087	3.83107	4.21249
1C	0.6	0.65	0.8	10	10	0	2022-09-10	9.62625	10.655	11.9715	8.07154	8.9334	10.0351	30405.5	31301.5	32255.2	4.55572	5.0028	5.57009	3.51193	3.81798	4.19808
1C	0.6	0.65	0.8	10	10	0	2022-09-11	9.71524	10.7588	12.0965	8.14598	9.02058	10.14	30405.6	31301.6	32255.3	4.61634	5.07286	5.65098	3.5051	3.80746	4.18658
1C	0.6	0.65	0.8	10	10	0	2022-09-12	9.80568	10.8643	12.2237	8.22177	9.10895	10.2466	30405.7	31301.7	32255.4	4.67782	5.14415	5.73306	3.49863	3.79983	4.17854
1C	0.6	0.65	0.8	10	10	0	2022-09-13	9.89747	10.9712	12.3529	8.29873	9.1986	10.355	30405.8	31301.8	32255.5	4.74014	5.2161	5.81634	3.49303	3.79442	4.17509
1C	0.6	0.65	0.8	10	10	0	2022-09-14	9.99052	11.0798	12.484	8.37678	9.28956	10.465	30405.8	31301.8	32255.6	4.8033	5.28911	5.90087	3.48807	3.79048	4.17443
1C	0.6	0.65	0.8	10	10	0	2022-09-15	10.0848	11.1901	12.6169	8.45586	9.38205	10.5765	30405.9	31301.9	32255.7	4.86728	5.36264	5.98678	3.48608	3.78878	4.17582
1C	0.6	0.65	0.8	10	10	0	2022-09-16	10.1801	11.302	12.7518	8.53589	9.47595	10.6895	30406	31302	32255.8	4.93205	5.43705	6.07407	3.4858	3.78938	4.1771
1C	0.6	0.65	0.8	10	10	0	2022-09-17	10.2765	11.4153	12.889	8.6168	9.571	10.8044	30406.1	31302.1	32255.9	4.99761	5.51239	6.16256	3.48734	3.79098	4.18291
1C	0.6	0.65	0.8	10	10	0	2022-09-18	10.3739	11.5302	13.0285	8.69853	9.66728	10.9213	30406.2	31302.2	32256	5.06393	5.58878	6.25258	3.49068	3.79557	4.19117
1C	0.6	0.65	0.8	10	10	0	2022-09-19	10.4721	11.6465	13.1696	8.78101	9.76485	11.0397	30406.2	31302.3	32256.1	5.13099	5.66615	6.34388	3.49538	3.80187	4.1998
1C	0.6	0.65	0.8	10	10	0	2022-09-20	10.5711	11.7637	13.3122	8.86417	9.86341	11.1593	30406.3	31302.4	32256.2	5.19875	5.74443	6.43637	3.50099	3.80957	4.21009
1C	0.6	0.65	0.8	10	10	0	2022-09-21	10.6709	11.882	13.4563	8.94794	9.96272	11.2803	30406.4	31302.5	32256.3	5.26721	5.82336	6.53028	3.50884	3.81886	4.22325
1C	0.6	0.65	0.8	10	10	0	2022-09-22	10.7713	12.0014	13.6017	9.03225	10.0629	11.4028	30406.5	31302.6	32256.4	5.33632	5.90319	6.6254	3.51908	3.83066	4.23814
1C	0.6	0.65	0.8	10	10	0	2022-09-23	10.8722	12.1217	13.7488	9.11703	10.1639	11.5267	30406.6	31302.7	32256.5	5.40605	5.98358	6.72167	3.52765	3.84488	4.25725
1C	0.6	0.65	0.8	10	10	0	2022-09-24	10.9735	12.2425	13.8975	9.20219	10.2655	11.6518	30406.7	31302.8	32256.6	5.47635	6.06454	6.81923	3.53924	3.86049	4.27694
1C	0.6	0.65	0.8	10	10	0	2022-09-25	11.0752	12.3637	14.0464	9.28765	10.3675	11.7771	30406.7	31302.9	32256.8	5.54697	6.1466	6.91796	3.55328	3.87663	4.29797
1C	0.6	0.65	0.8	10	10	0	2022-09-26	11.1772	12.4855	14.196	9.37335	10.4697	11.9029	30406.8	31303	32256.9	5.61811	6.22917	7.01768	3.56846	3.89413	4.32389
1C	0.6	0.65	0.8	10	10	0	2022-09-27	11.2794	12.6077	14.3462	9.45921	10.5722	12.0291	30406.9	31303.1	32257	5.68975	6.31264	7.11836	3.58526	3.91385	4.35201
1C	0.6	0.65	0.8	10	10	0	2022-09-28	11.3817	12.7301	14.4967	9.54513	10.6749	12.1557	30407	31303.2	32257.1	5.76187	6.39652	7.22	3.60335	3.93449	4.38001
1C	0.6	0.65	0.8	10	10	0	2022-09-29	11.484	12.8528	14.6464	9.63107	10.778	12.2817	30407.1	31303.3	32257.2	5.83441	6.48117	7.32256	3.62078	3.9568	4.40731
1C	0.6	0.65	0.8	10	10	0	2022-09-30	11.5861	12.9755	14.7971	9.71694	10.8811	12.4082	30407.2	31303.4	32257.3	5.90735	6.56652	7.42596	3.63963	3.98126	4.44002
1C	0.6	0.65	0.8	10	10	0	2022-10-01	11.688	13.0981	14.9482	9.80264	10.9841	12.5353	30407.3	31303.5	32257.5	5.9806	6.65245	7.53027	3.66087	4.00699	4.47117
1C	0.6	0.65	0.8	10	10	0	2022-10-02	11.7896	13.2203	15.1008	9.88809	11.087	12.6634	30407.4	31303.6	32257.6	6.05414	6.73938	7.63501	3.68181	4.03387	4.50349
1C	0.6	0.65	0.8	10	10	0	2022-10-03	11.8908	13.3421	15.2539	9.9732	11.1898	12.792	30407.5	31303.7	32257.7	6.12793	6.82671	7.74059	3.70632	4.06145	4.53723
1C	0.6	0.65	0.8	10	10	0	2022-10-04	11.9915	13.4637	15.4071	10.0579	11.2922	12.9208	30407.6	31303.8	32257.8	6.20193	6.91433	7.84682	3.7322	4.092	4.57453
1C	0.6	0.65	0.8	10	10	0	2022-10-05	12.0916	13.5846	15.5604	10.142	11.394	13.0497	30407.7	31303.9	32258	6.27612	7.00214	7.95363	3.75647	4.12292	4.6149
1C	0.6	0.65	0.8	10	10	0	2022-10-06	12.1908	13.7048	15.7134	10.2255	11.4952	13.1784	30407.8	31304.1	32258.1	6.35045	7.09013	8.06096	3.78232	4.15459	4.65402
1C	0.6	0.65	0.8	10	10	0	2022-10-07	12.2892	13.8242	15.8659	10.3084	11.5956	13.3066	30407.9	31304.2	32258.2	6.4249	7.17829	8.1687	3.80999	4.18697	4.69531
1C	0.6	0.65	0.8	10	10	0	2022-10-08	12.3866	13.9427	16.0176	10.3904	11.6957	13.4342	30408	31304.3	32258.4	6.49957	7.26675	8.27637	3.83778	4.22126	4.73767
1C	0.6	0.65	0.8	10	10	0	2022-10-09	12.4828	14.0606	16.1684	10.4714	11.7949	13.5611	30408.1	31304.4	32258.5	6.57441	7.35547	8.38403	3.8669	4.25576	4.78084
1C	0.6	0.65	0.8	10	10	0	2022-10-10	12.5778	14.1776	16.3177	10.5514	11.8932	13.6868	30408.2	31304.5	32258.6	6.6492	7.44386	8.49193	3.89676	4.29147	4.82509
1C	0.6	0.65	0.8	10	10	0	2022-10-11	12.6713	14.2933	16.466	10.6303	11.9905	13.8116	30408.3	31304.6	32258.8	6.72387	7.53229	8.60011	3.92641	4.32764	4.87021
1C	0.6	0.65	0.8	10	10	0	2022-10-12	12.7636	14.4075	16.6127	10.708	12.0867	13.9351	30408.4	31304.8	32258.9	6.79836	7.62061	8.70845	3.95687	4.3643	4.91584
1C	0.6	0.65	0.8	10	10	0	2022-10-13	12.8542	14.5202	16.7576	10.7842	12.1816	14.057	30408.5	31304.9	32259	6.87252	7.70875	8.81686	3.98826	4.40227	4.96412
1C	0.6	0.65	0.8	10	10	0	2022-10-14	12.943	14.6312	16.9007	10.8591	12.275	14.1775	30408.6	31305	32259.2	6.94596	7.79667	8.92523	4.02042	4.44217	5.01246
1C	0.6	0.65	0.8	10	10	0	2022-10-15	13.0302	14.7401	17.0413	10.9326	12.3667	14.2958	30408.7	31305.1	32259.3	7.01903	7.88469	9.03347	4.0532	4.48269	5.06152
1C	0.6	0.65	0.8	10	10	0	2022-10-16	13.1157	14.8468	17.1787	11.0048	12.4568	14.4115	30408.8	31305.3	32259.5	7.09167	7.9725	9.14149	4.08634	4.52358	5.11139
1C	0.6	0.65	0.8	10	10	0	2022-10-17	13.1995	14.9517	17.3137	11.0756	12.5453	14.5251	30408.9	31305.4	32259.6	7.16387	8.05986	9.24908	4.12031	4.56448	5.16199
1C	0.6	0.65	0.8	10	10	0	2022-10-18	13.2813	15.0542	17.4461	11.1447	12.6315	14.6367	30409	31305.5	32259.8	7.23588	8.14668	9.35627	4.15486	4.60601	5.21338
1C	0.6	0.65	0.8	10	10	0	2022-10-19	13.3609	15.154	17.5758	11.2118	12.7156	14.746	30409.1	31305.6	32259.9	7.30727	8.23267	9.4634	4.18977	4.64856	5.26553
1C	0.6	0.65	0.8	10	10	0	2022-10-20	13.4382	15.2512	17.7027	11.277	12.7977	14.853	30409.2	31305.8	32260.1	7.37797	8.31798	9.56999	4.22464	4.69152	5.31916
1C	0.6	0.65	0.8	10	10	0	2022-10-21	13.5129	15.3458	17.827	11.3401	12.8777	14.9577	30409.3	31305.9	32260.2	7.44792	8.40246	9.6759	4.25943	4.73478	5.37447
1C	0.6	0.65	0.8	10	10	0	2022-10-22	13.585	15.4379	17.9481	11.401	12.9557	15.0599	30409.5	31306	32260.4	7.51704	8.48564	9.78102	4.29457	4.7788	5.42922
1C	0.6	0.65	0.8	10	10	0	2022-10-23	13.6544	15.5278	18.0662	11.4597	13.0316	15.1594	30409.6	31306.2	32260.5	7.58485	8.56783	9.88525	4.33051	4.8228	5.48381
1C	0.6	0.65	0.8	10	10	0	2022-10-24	13.7209	15.6144	18.181	11.5159	13.1043	15.2563	30409.7	31306.3	32260.7	7.65168	8.64902	9.98846	4.36747	4.86678	5.53914
1C	0.6	0.65	0.8	10	10	0	2022-10-25	13.7844	15.6968	18.2923	11.5696	13.1739	15.3502	30409.8	31306.4	32260.8	7.71748	8.72918	10.0905	4.4024	4.91162	5.59469
1C	0.6	0.65	0.8	10	10	0	2022-10-26	13.8448	15.7758	18.3998	11.6207	13.2407	15.4409	30409.9	31306.6	32261	7.78216	8.80835	10.1914	4.44044	4.95668	5.65124
1C	0.6	0.65	0.8	10	10	0	2022-10-27	13.9021	15.8514	18.5033	11.6691	13.3046	15.5283	30410	31306.7	32261.2	7.84567	8.88638	10.291	4.47864	5.00176	5.70768
1C	0.6	0.65	0.8	10	10	0	2022-10-28	13.9562	15.9235	18.6026	11.7148	13.3657	15.6122	30410.2	31306.9	32261.3	7.90795	8.96306	10.3889	4.51695	5.04693	5.76424
1C	0.6	0.65	0.8	10	10	0	2022-10-29	14.0069	15.992	18.6977	11.7576	13.4237	15.6925	30410.3	31307	32261.5	7.9689	9.0383	10.4849	4.55372	5.09191	5.82088
1C	0.6	0.65	0.8	10	10	0	2022-10-30	14.0541	16.0566	18.7883	11.7977	13.4784	15.7691	30410.4	31307.1	32261.6	8.02847	9.11216	10.5793	4.59031	5.13687	5.87758
1C	0.6	0.65	0.8	10	10	0	2022-10-31	14.0977	16.1175	18.8743	11.8347	13.5303	15.8418	30410.5	31307.3	32261.8	8.08656	9.18459	10.672	4.62674	5.18137	5.93408
1C	0.6	0.65	0.8	10	10	0	2022-11-01	15.6349	17.8977	20.989	13.1246	15.0236	17.617	30411.1	31308	32262.6	8.19623	9.3172	10.8352	4.67441	5.23912	6.00589
1C	0.6	0.65	0.8	10	10	0	2022-11-02	17.0378	19.5275	22.9357	14.3016	16.3916	19.2514	30411.8	31308.8	32263.5	8.40174	9.56054	11.1265	4.74386	5.32265	6.10654
1C	0.6	0.65	0.8	10	10	0	2022-11-03	18.3706	21.0817	24.7952	15.4208	17.6968	20.8129	30412.4	31309.5	32264.4	8.68595	9.89353	11.5212	4.83211	5.42811	6.23295
1C	0.6	0.65	0.8	10	10	0	2022-11-04	19.6818	22.6142	26.6367	16.5226	18.9842	22.3587	30413.1	31310.3	32265.3	9.03542	10.2992	12.0045	4.93779	5.55424	6.38321
1C	0.6	0.65	0.8	10	10	0	2022-11-05	21.0049	24.1596	28.497	17.6335	20.2824	23.9197	30413.9	31311.2	32266.3	9.44113	10.7719	12.5663	5.06007	5.6995	6.55615
1C	0.6	0.65	0.8	10	10	0	2022-11-06	22.3531	25.7403	30.3937	18.7668	21.6102	25.5124	30414.6	31312.1	32267.3	9.89755	11.3037	13.2002	5.19722	5.86211	6.75246
1C	0.6	0.65	0.8	10	10	0	2022-11-07	23.7382	27.3707	32.3592	19.9299	22.9802	27.1637	30415.4	31313	32268.4	10.4015	11.8909	13.9023	5.35304	6.04317	6.97064
1C	0.6	0.65	0.8	10	10	0	2022-11-08	25.1753	29.0604	34.392	21.1365	24.4003	28.8752	30416.3	31314	32269.5	10.9509	12.5327	14.6702	5.52373	6.24434	7.21039
1C	0.6	0.65	0.8	10	10	0	2022-11-09	26.6681	30.8202	36.5024	22.3908	25.8787	30.6499	30417.2	31315.1	32270.7	11.5489	13.231	15.5025	5.71098	6.46516	7.47313
1C	0.6	0.65	0.8	10	10	0	2022-11-10	28.2203	32.6552	38.7038	23.6952	27.4206	32.4987	30418.1	31316.2	32272	12.1931	13.9823	16.3989	5.91485	6.70514	7.75974
1C	0.6	0.65	0.8	10	10	0	2022-11-11	29.8352	34.5693	41.0121	25.0524	29.0289	34.4379	30419.1	31317.4	32273.4	12.8813	14.7863	17.3597	6.13576	6.96531	8.07212
1C	0.6	0.65	0.8	10	10	0	2022-11-12	31.5158	36.5728	43.4194	26.4647	30.7116	36.4621	30420.2	31318.6	32274.8	13.6137	15.6426	18.3855	6.37424	7.24676	8.40836
1C	0.6	0.65	0.8	10	10	0	2022-11-13	33.2645	38.6623	45.9332	27.9343	32.4676	38.575	30421.3	31320	32276.4	14.3902	16.5506	19.4771	6.63061	7.5502	8.7708
1C	0.6	0.65	0.8	10	10	0	2022-11-14	35.0834	40.8378	48.5579	29.4628	34.2962	40.7801	30422.5	31321.4	32278	15.2099	17.5124	20.6361	6.90688	7.87639	9.16011
1C	0.6	0.65	0.8	10	10	0	2022-11-15	36.9743	43.1055	51.2977	31.0519	36.2012	43.0821	30423.7	31322.8	32279.7	16.0776	18.5283	21.8641	7.20303	8.22442	9.57775
1C	0.6	0.65	0.8	10	10	0	2022-11-16	38.9384	45.4628	54.1585	32.7027	38.1818	45.4852	30425	31324.4	32281.6	16.9913	19.6045	23.162	7.51755	8.59625	10.0268
1C	0.6	0.65	0.8	10	10	0	2022-11-17	40.9773	47.912	57.1392	34.4164	40.24	47.99	30426.4	31326.1	32283.5	17.9519	20.7384	24.5326	7.85066	8.99225	10.5062
1C	0.6	0.65	0.8	10	10	0	2022-11-18	43.0923	50.4538	60.2434	36.1941	42.376	50.5988	30427.9	31327.8	32285.6	18.96	21.9297	25.9766	8.20447	9.41192	11.0161
1C	0.6	0.65	0.8	10	10	0	2022-11-19	45.2844	53.0915	63.4764	38.0367	44.5925	53.3137	30429.4	31329.7	32287.8	20.0165	23.1809	27.4951	8.58007	9.8568	11.5581
1C	0.6	0.65	0.8	10	10	0	2022-11-20	47.5524	55.8283	66.8412	39.9436	46.8929	56.1395	30431	31331.6	32290.1	21.122	24.4925	29.0822	8.97833	10.3277	12.1333
1C	0.6	0.65	0.8	10	10	0	2022-11-21	49.8968	58.6664	70.3451	41.9146	49.2787	59.0833	30432.7	31333.7	32292.5	22.2774	25.8664	30.7449	9.39903	10.8275	12.7426
1C	0.6	0.65	0.8	10	10	0	2022-11-22	52.3205	61.6081	73.9848	43.9522	51.7526	62.1421	30434.5	31335.9	32295.1	23.4834	27.3042	32.4933	9.8429	11.3559	13.3871
1C	0.6	0.65	0.8	10	10	0	2022-11-23	54.8238	64.6542	77.7619	46.057	54.315	65.3167	30436.4	31338.2	32297.8	24.7403	28.808	34.324	10.3105	11.9103	14.0678
1C	0.6	0.65	0.8	10	10	0	2022-11-24	57.4059	67.8031	81.6757	48.2281	56.9624	68.6065	30438.4	31340.6	32300.6	26.0483	30.3745	36.2434	10.8022	12.4959	14.7859
1C	0.6	0.65	0.8	10	10	0	2022-11-25	60.0679	71.0541	85.7313	50.4674	59.6963	72.0139	30440.4	31343.2	32303.6	27.4089	32.0055	38.252	11.3167	13.1124	15.5424
1C	0.6	0.65	0.8	10	10	0	2022-11-26	62.8156	74.4079	89.9335	52.7802	62.5156	75.5456	30442.6	31345.9	32306.8	28.8229	33.6997	40.3476	11.8565	13.7605	16.3385
1C	0.6	0.65	0.8	10	10	0	2022-11-27	65.6498	77.8634	94.2765	55.1649	65.422	79.1964	30444.9	31348.7	32310.2	30.2909	35.4613	42.53	12.4221	14.4394	17.1743
1C	0.6	0.65	0.8	10	10	0	2022-11-28	68.5682	81.4251	98.7598	57.618	68.4169	82.9653	30447.3	31351.7	32313.7	31.8131	37.2922	44.7788	13.017	15.1512	18.0508
1C	0.6	0.65	0.8	10	10	0	2022-11-29	71.5647	85.0917	103.383	60.1364	71.4993	86.852	30449.9	31354.9	32317.4	33.3896	39.1907	47.1153	13.6401	15.8995	18.9697
1C	0.6	0.65	0.8	10	10	0	2022-11-30	74.6368	88.8579	108.145	62.7163	74.6661	90.8557	30452.5	31358.2	32321.3	35.0216	41.1555	49.5524	14.2906	16.6828	19.9321
1C	0.6	0.65	0.8	10	10	0	2022-12-01	77.7807	92.7241	113.045	65.3574	77.9172	94.9755	30455.3	31361.7	32325.4	36.7093	43.195	52.086	14.9688	17.499	20.9389
1C	0.6	0.65	0.8	10	10	0	2022-12-02	80.9968	96.6904	118.081	68.0617	81.2529	99.2097	30458.2	31365.3	32329.7	38.453	45.3076	54.7127	15.6742	18.3489	21.991
1C	0.6	0.65	0.8	10	10	0	2022-12-03	84.2859	100.758	123.251	70.8279	84.6737	103.557	30461.3	31369.1	32334.2	40.2527	47.4937	57.4337	16.4086	19.2341	23.0891
1C	0.6	0.65	0.8	10	10	0	2022-12-04	87.6468	104.921	128.549	73.6546	88.1763	108.011	30464.4	31372.9	32338.9	42.1085	49.7571	60.2508	17.1736	20.1557	24.234
1C	0.6	0.65	0.8	10	10	0	2022-12-05	91.0773	109.177	133.968	76.5401	91.7553	112.567	30467.8	31376.9	32343.9	44.0201	52.0912	63.1633	17.968	21.1139	25.4216
1C	0.6	0.65	0.8	10	10	0	2022-12-06	94.5751	113.533	139.51	79.4823	95.4145	117.228	30471.3	31381.2	32349.1	45.9874	54.4959	66.1708	18.7919	22.1111	26.6546
1C	0.6	0.65	0.8	10	10	0	2022-12-07	98.1372	117.981	145.171	82.4786	99.1539	121.988	30474.9	31385.6	32354.6	48.01	56.9729	69.2751	19.6457	23.1451	27.9351
1C	0.6	0.65	0.8	10	10	0	2022-12-08	101.761	122.513	150.946	85.5268	102.966	126.845	30478.7	31390.2	32360.1	50.0871	59.5229	72.4763	20.5296	24.2172	29.2619
1C	0.6	0.65	0.8	10	10	0	2022-12-09	105.442	127.123	156.824	88.6238	106.845	131.791	30482.7	31395	32365.8	52.2181	62.1436	75.7705	21.4438	25.3282	30.6372
1C	0.6	0.65	0.8	10	10	0	2022-12-10	109.178	131.807	162.799	91.7664	110.787	136.819	30486.8	31400	32371.9	54.4022	64.8341	79.1573	22.3871	26.4784	32.0612
1C	0.6	0.65	0.8	10	10	0	2022-12-11	112.964	136.561	168.869	94.9516	114.787	141.926	30491.1	31405.2	32378.1	56.6382	67.5919	82.6355	23.36	27.6666	33.5343
1C	0.6	0.65	0.8	10	10	0	2022-12-12	116.796	141.381	175.028	98.1759	118.842	147.106	30495.5	31410.7	32384.7	58.9245	70.4164	86.2042	24.3632	28.8921	35.0568
1C	0.6	0.65	0.8	10	10	0	2022-12-13	120.67	146.26	181.271	101.436	122.948	152.361	30500.2	31416.4	32391.5	61.2597	73.303	89.8648	25.3967	30.1553	36.6287
1C	0.6	0.65	0.8	10	10	0	2022-12-14	124.581	151.193	187.599	104.727	127.099	157.686	30505	31422.4	32398.7	63.6427	76.253	93.612	26.4603	31.4551	38.2501
1C	0.6	0.65	0.8	10	10	0	2022-12-15	128.524	156.172	194.004	108.045	131.29	163.08	30510	31428.5	32406.1	66.0716	79.265	97.4432	27.5539	32.793	39.9204
1C	0.6	0.65	0.8	10	10	0	2022-12-16	132.494	161.189	200.474	111.386	135.515	168.524	30515.2	31434.8	32413.8	68.5444	82.337	101.356	28.677	34.171	41.6396
1C	0.6	0.65	0.8	10	10	0	2022-12-17	136.486	166.233	206.997	114.745	139.764	174.013	30520.6	31441.4	32421.8	71.0591	85.4661	105.345	29.8286	35.5872	43.4072
1C	0.6	0.65	0.8	10	10	0	2022-12-18	140.494	171.3	213.561	118.118	144.03	179.537	30526.2	31448.3	32430.1	73.6134	88.6495	109.409	31.0072	37.0402	45.2225
1C	0.6	0.65	0.8	10	10	0	2022-12-19	144.511	176.38	220.154	121.5	148.308	185.086	30531.9	31455.4	32438.7	76.2049	91.8849	113.543	32.2139	38.5295	47.0849
1C	0.6	0.65	0.8	10	10	0	2022-12-20	148.533	181.469	226.769	124.885	152.592	190.652	30537.9	31462.7	32447.6	78.8308	95.1726	117.741	33.4481	40.0543	48.9935
1C	0.6	0.65	0.8	10	10	0	2022-12-21	152.552	186.56	233.389	128.268	156.877	196.224	30544.1	31470.4	32456.9	81.4882	98.5052	122	34.709	41.6128	50.9496
1C	0.6	0.65	0.8	10	10	0	2022-12-22	156.563	191.646	240.003	131.644	161.159	201.789	30550.5	31478.3	32466.5	84.174	101.878	126.314	35.9958	43.2037	52.9559
1C	0.6	0.65	0.8	10	10	0	2022-12-23	160.558	196.719	246.599	135.007	165.428	207.34	30557	31486.5	32476.5	86.8853	105.285	130.677	37.3077	44.8273	55.0054
1C	0.6	0.65	0.8	10	10	0	2022-12-24	164.531	201.769	253.157	138.352	169.68	212.86	30563.8	31494.8	32486.7	89.6186	108.725	135.085	38.644	46.4826	57.0967
1C	0.6	0.65	0.8	10	10	0	2022-12-25	168.475	206.787	259.653	141.673	173.905	218.329	30570.8	31503.3	32497.3	92.3705	112.193	139.53	40.0036	48.1697	59.2281
1C	0.6	0.65	0.8	10	10	0	2022-12-26	172.384	211.764	266.115	144.964	178.095	223.769	30578.1	31512.2	32508.3	95.1374	115.688	144.008	41.3853	49.8886	61.3981
1C	0.6	0.65	0.8	10	10	0	2022-12-27	176.25	216.691	272.529	148.219	182.243	229.165	30585.5	31521.3	32519.7	97.9154	119.204	148.511	42.7882	51.6353	63.6076
1C	0.6	0.65	0.8	10	10	0	2022-12-28	180.066	221.556	278.858	151.433	186.34	234.492	30593.1	31530.7	32531.7	100.709	122.732	153.031	44.2102	53.4075	65.8593
1C	0.6	0.65	0.8	10	10	0	2022-12-29	183.827	226.353	285.093	154.599	190.379	239.739	30601	31540.3	32544.1	103.507	126.261	157.557	45.6494	55.2039	68.1436
1C	0.6	0.65	0.8	10	10	0	2022-12-30	187.524	231.07	291.219	157.713	194.352	244.898	30609	31550.2	32556.9	106.305	129.793	162.087	47.107	57.0232	70.458
1C	0.6	0.65	0.8	10	10	0	2022-12-31	191.151	235.7	297.23	160.768	198.251	249.96	30617.3	31560.4	32570	109.099	133.322	166.615	48.5802	58.8623	72.8003
1D	0.6	0.65	0.7	15	15	5	2022-08-05	8.43954	9.10043	9.91924	7.08991	7.64516	8.33078	30466.8	31330.2	32227.9	2.9986	3.22029	3.48858	5.78693	6.39153	7.03061
1D	0.6	0.65	0.7	15	15	5	2022-08-06	8.28392	8.93722	9.74452	6.95867	7.50726	8.18346	30466.8	31330.2	32227.9	3.04315	3.26938	3.54316	5.65131	6.24083	6.86379
1D	0.6	0.65	0.7	15	15	5	2022-08-07	8.18031	8.83025	9.6327	6.87105	7.41659	8.08873	30466.9	31330.3	32228	3.08073	3.31114	3.58957	5.52085	6.09612	6.70227
1D	0.6	0.65	0.7	15	15	5	2022-08-08	8.11318	8.76257	9.56465	6.81396	7.35896	8.03089	30466.9	31330.4	32228.1	3.11421	3.34859	3.63112	5.39549	5.95634	6.54739
1D	0.6	0.65	0.7	15	15	5	2022-08-09	8.07206	8.72304	9.52784	6.77878	7.32504	7.99939	30467	31330.4	32228.1	3.14548	3.38376	3.67014	5.27487	5.8229	6.39908
1D	0.6	0.65	0.7	15	15	5	2022-08-10	8.04999	8.70386	9.51398	6.75948	7.30827	7.98707	30467.1	31330.5	32228.2	3.17581	3.41801	3.70858	5.15883	5.69479	6.25679
1D	0.6	0.65	0.7	15	15	5	2022-08-11	8.0421	8.69974	9.51692	6.75211	7.30409	7.98878	30467.1	31330.6	32228.3	3.20605	3.4522	3.74727	5.04911	5.57156	6.12068
1D	0.6	0.65	0.7	15	15	5	2022-08-12	8.04494	8.70723	9.5317	6.75379	7.30974	8.00052	30467.2	31330.6	32228.4	3.23687	3.4868	3.78663	4.94522	5.45342	5.99015
1D	0.6	0.65	0.7	15	15	5	2022-08-13	8.05608	8.72363	9.55605	6.7625	7.32281	8.02018	30467.2	31330.7	32228.4	3.26857	3.52227	3.82705	4.8452	5.34017	5.86529
1D	0.6	0.65	0.7	15	15	5	2022-08-14	8.07381	8.74704	9.58755	6.77679	7.34173	8.04623	30467.3	31330.7	32228.5	3.30115	3.55885	3.86885	4.74826	5.23306	5.74655
1D	0.6	0.65	0.7	15	15	5	2022-08-15	8.09675	8.77672	9.62555	6.79554	7.3659	8.07754	30467.4	31330.8	32228.6	3.33484	3.59659	3.91248	4.65661	5.13073	5.6334
1D	0.6	0.65	0.7	15	15	5	2022-08-16	8.1243	8.81161	9.67014	6.81826	7.39445	8.11423	30467.4	31330.9	32228.6	3.36969	3.63574	3.95766	4.57022	5.03406	5.52796
1D	0.6	0.65	0.7	15	15	5	2022-08-17	8.15635	8.85146	9.71939	6.84459	7.42731	8.15488	30467.5	31330.9	32228.7	3.4057	3.67629	4.00417	4.48854	4.94294	5.4258
1D	0.6	0.65	0.7	15	15	5	2022-08-18	8.19238	8.89544	9.77357	6.87414	7.46371	8.19961	30467.5	31331	32228.8	3.4429	3.71807	4.05217	4.4108	4.85536	5.32741
1D	0.6	0.65	0.7	15	15	5	2022-08-19	8.23184	8.94304	9.83224	6.90675	7.5032	8.24821	30467.6	31331.1	32228.8	3.48127	3.76127	4.10169	4.33721	4.77117	5.23429
1D	0.6	0.65	0.7	15	15	5	2022-08-20	8.27425	8.9938	9.89504	6.94194	7.54544	8.3003	30467.7	31331.1	32228.9	3.52084	3.80611	4.15274	4.26805	4.69203	5.14614
1D	0.6	0.65	0.7	15	15	5	2022-08-21	8.31958	9.04769	9.96191	6.97962	7.59019	8.35595	30467.7	31331.2	32229	3.56158	3.85252	4.20535	4.20281	4.61658	5.0637
1D	0.6	0.65	0.7	15	15	5	2022-08-22	8.36788	9.10484	10.033	7.01969	7.63761	8.41511	30467.8	31331.3	32229.1	3.60343	3.90005	4.25947	4.14028	4.54627	4.9857
1D	0.6	0.65	0.7	15	15	5	2022-08-23	8.41861	9.16528	10.1079	7.06186	7.68779	8.47745	30467.8	31331.3	32229.1	3.64646	3.94867	4.31479	4.08075	4.47928	4.91169
1D	0.6	0.65	0.7	15	15	5	2022-08-24	8.47177	9.22866	10.1863	7.1059	7.74058	8.54278	30467.9	31331.4	32229.2	3.69062	3.99842	4.37153	4.02381	4.41741	4.84
1D	0.6	0.65	0.7	15	15	5	2022-08-25	8.52752	9.295	10.2681	7.15225	7.79584	8.61096	30468	31331.5	32229.3	3.73522	4.04951	4.4297	3.97049	4.35859	4.77473
1D	0.6	0.65	0.7	15	15	5	2022-08-26	8.58606	9.36452	10.3532	7.20102	7.85366	8.68195	30468	31331.6	32229.4	3.781	4.10182	4.48927	3.92031	4.30304	4.71155
1D	0.6	0.65	0.7	15	15	5	2022-08-27	8.64733	9.43693	10.4415	7.25205	7.914	8.75565	30468.1	31331.6	32229.4	3.82796	4.15528	4.55022	3.87467	4.25067	4.65495
1D	0.6	0.65	0.7	15	15	5	2022-08-28	8.7108	9.51206	10.533	7.3052	7.9767	8.83202	30468.2	31331.7	32229.5	3.87595	4.20998	4.61256	3.83193	4.20203	4.60072
1D	0.6	0.65	0.7	15	15	5	2022-08-29	8.77645	9.58997	10.6276	7.36029	8.04177	8.91101	30468.2	31331.8	32229.6	3.92498	4.26594	4.67631	3.79144	4.15668	4.55054
1D	0.6	0.65	0.7	15	15	5	2022-08-30	8.84412	9.67041	10.7252	7.41689	8.109	8.99257	30468.3	31331.9	32229.7	3.97488	4.32264	4.74143	3.75382	4.11368	4.50339
1D	0.6	0.65	0.7	15	15	5	2022-08-31	8.91387	9.75352	10.8257	7.47507	8.1784	9.07663	30468.4	31331.9	32229.8	4.02551	4.38021	4.80824	3.72062	4.07486	4.4607
1D	0.6	0.65	0.7	15	15	5	2022-09-01	8.9854	9.83906	10.9292	7.53486	8.24998	9.16314	30468.4	31332	32229.9	4.07706	4.43898	4.87676	3.68919	4.03761	4.42103
1D	0.6	0.65	0.7	15	15	5	2022-09-02	9.05901	9.92687	11.0355	7.59638	8.32344	9.25198	30468.5	31332.1	32229.9	4.12964	4.49911	4.94665	3.66043	4.00442	4.3847
1D	0.6	0.65	0.7	15	15	5	2022-09-03	9.13449	10.0171	11.1445	7.65949	8.39891	9.34306	30468.6	31332.2	32230	4.18327	4.56012	5.01791	3.634	3.97438	4.35103
1D	0.6	0.65	0.7	15	15	5	2022-09-04	9.21178	10.1096	11.256	7.72413	8.47631	9.43622	30468.7	31332.2	32230.1	4.23803	4.6222	5.09054	3.60924	3.94685	4.32072
1D	0.6	0.65	0.7	15	15	5	2022-09-05	9.29087	10.2043	11.3701	7.79033	8.5557	9.53153	30468.7	31332.3	32230.2	4.29422	4.68572	5.16487	3.58671	3.92222	4.29317
1D	0.6	0.65	0.7	15	15	5	2022-09-06	9.37177	10.3009	11.4858	7.85807	8.63668	9.62866	30468.8	31332.4	32230.3	4.35075	4.75034	5.24075	3.56809	3.89882	4.2688
1D	0.6	0.65	0.7	15	15	5	2022-09-07	9.45441	10.3993	11.6037	7.92728	8.71905	9.72736	30468.9	31332.5	32230.4	4.40813	4.81598	5.318	3.55196	3.87968	4.24678
1D	0.6	0.65	0.7	15	15	5	2022-09-08	9.53872	10.4997	11.7236	7.99791	8.80315	9.82783	30468.9	31332.6	32230.5	4.46636	4.88232	5.3966	3.53624	3.86219	4.22695
1D	0.6	0.65	0.7	15	15	5	2022-09-09	9.62465	10.6021	11.8455	8.06991	8.8889	9.92997	30469	31332.6	32230.5	4.5253	4.95006	5.47616	3.52219	3.84737	4.21144
1D	0.6	0.65	0.7	15	15	5	2022-09-10	9.71215	10.7062	11.97	8.14324	8.97619	10.0343	30469.1	31332.7	32230.6	4.58514	5.01906	5.55686	3.5114	3.83587	4.19837
1D	0.6	0.65	0.7	15	15	5	2022-09-11	9.80113	10.8123	12.0971	8.21783	9.06517	10.1408	30469.2	31332.8	32230.7	4.64682	5.08911	5.63886	3.50309	3.82593	4.18719
1D	0.6	0.65	0.7	15	15	5	2022-09-12	9.89152	10.92	12.2267	8.29364	9.15564	10.2495	30469.3	31332.9	32230.8	4.70949	5.15988	5.72215	3.49749	3.81804	4.17962
1D	0.6	0.65	0.7	15	15	5	2022-09-13	9.98326	11.0295	12.3591	8.37058	9.24759	10.3607	30469.3	31333	32230.9	4.77303	5.23174	5.80621	3.49257	3.81272	4.17459
1D	0.6	0.65	0.7	15	15	5	2022-09-14	10.0763	11.141	12.4938	8.4486	9.34093	10.4736	30469.4	31333.1	32231	4.83724	5.30471	5.89145	3.48961	3.80937	4.17104
1D	0.6	0.65	0.7	15	15	5	2022-09-15	10.1705	11.254	12.6306	8.52763	9.43568	10.5884	30469.5	31333.2	32231.1	4.90163	5.37874	5.9779	3.4894	3.80805	4.17059
1D	0.6	0.65	0.7	15	15	5	2022-09-16	10.2658	11.3683	12.7692	8.60764	9.53156	10.7046	30469.6	31333.3	32231.2	4.96674	5.45388	6.06546	3.48961	3.80854	4.17269
1D	0.6	0.65	0.7	15	15	5	2022-09-17	10.3622	11.4837	12.9096	8.68857	9.62851	10.8223	30469.7	31333.3	32231.3	5.03235	5.52982	6.15422	3.49168	3.81171	4.17517
1D	0.6	0.65	0.7	15	15	5	2022-09-18	10.4596	11.6002	13.0515	8.77032	9.72625	10.9412	30469.7	31333.4	32231.4	5.09862	5.60673	6.24417	3.49492	3.81493	4.18082
1D	0.6	0.65	0.7	15	15	5	2022-09-19	10.5579	11.7177	13.1949	8.85283	9.82475	11.0613	30469.8	31333.5	32231.5	5.16564	5.68456	6.3353	3.50141	3.82057	4.18843
1D	0.6	0.65	0.7	15	15	5	2022-09-20	10.657	11.8361	13.3395	8.93605	9.92397	11.1826	30469.9	31333.6	32231.6	5.23371	5.7633	6.42759	3.50825	3.82756	4.20033
1D	0.6	0.65	0.7	15	15	5	2022-09-21	10.7569	11.9551	13.4854	9.01989	10.024	11.3051	30470	31333.7	32231.7	5.30247	5.84296	6.521	3.51749	3.83753	4.21264
1D	0.6	0.65	0.7	15	15	5	2022-09-22	10.8575	12.0749	13.6326	9.10436	10.1245	11.4285	30470.1	31333.8	32231.8	5.37187	5.92349	6.61552	3.528	3.84902	4.22734
1D	0.6	0.65	0.7	15	15	5	2022-09-23	10.9587	12.1954	13.7809	9.18953	10.2257	11.5529	30470.2	31333.9	32231.9	5.44191	6.00502	6.7111	3.54194	3.86357	4.24441
1D	0.6	0.65	0.7	15	15	5	2022-09-24	11.0609	12.3165	13.93	9.27516	10.3274	11.678	30470.3	31334	32232.1	5.51258	6.08734	6.80772	3.55307	3.87796	4.26365
1D	0.6	0.65	0.7	15	15	5	2022-09-25	11.1639	12.4381	14.08	9.36148	10.4296	11.804	30470.3	31334.1	32232.2	5.5838	6.17059	6.90535	3.56573	3.89366	4.28494
1D	0.6	0.65	0.7	15	15	5	2022-09-26	11.2673	12.5602	14.2308	9.44838	10.5323	11.9306	30470.4	31334.2	32232.3	5.65552	6.25463	7.00394	3.58158	3.91086	4.30672
1D	0.6	0.65	0.7	15	15	5	2022-09-27	11.3708	12.6829	14.3822	9.5355	10.6355	12.0578	30470.5	31334.3	32232.4	5.72775	6.33936	7.10372	3.59921	3.93035	4.33292
1D	0.6	0.65	0.7	15	15	5	2022-09-28	11.4742	12.8059	14.5341	9.62252	10.7389	12.1854	30470.6	31334.4	32232.5	5.80036	6.42477	7.20553	3.61941	3.95128	4.36088
1D	0.6	0.65	0.7	15	15	5	2022-09-29	11.5769	12.929	14.6863	9.70942	10.8425	12.3133	30470.7	31334.5	32232.6	5.87339	6.51081	7.30833	3.6385	3.9746	4.38914
1D	0.6	0.65	0.7	15	15	5	2022-09-30	11.6793	13.0523	14.838	9.79553	10.9463	12.441	30470.8	31334.6	32232.7	5.94681	6.59758	7.41209	3.65879	3.9989	4.41883
1D	0.6	0.65	0.7	15	15	5	2022-10-01	11.7812	13.1757	14.9893	9.88126	11.05	12.5684	30470.9	31334.7	32232.9	6.02059	6.685	7.51663	3.67795	4.02427	4.44849
1D	0.6	0.65	0.7	15	15	5	2022-10-02	11.8826	13.2988	15.1401	9.96681	11.1536	12.6953	30471	31334.9	32233	6.09468	6.77317	7.62145	3.69839	4.05186	4.47973
1D	0.6	0.65	0.7	15	15	5	2022-10-03	11.9844	13.4218	15.2907	10.0523	11.257	12.8219	30471.1	31335	32233.1	6.16904	6.86163	7.72684	3.72085	4.08094	4.5124
1D	0.6	0.65	0.7	15	15	5	2022-10-04	12.0859	13.5443	15.4408	10.1377	11.36	12.9482	30471.2	31335.1	32233.2	6.24364	6.95046	7.83286	3.74594	4.10977	4.54767
1D	0.6	0.65	0.7	15	15	5	2022-10-05	12.1868	13.6662	15.5905	10.2227	11.4626	13.0741	30471.3	31335.2	32233.4	6.3184	7.03957	7.93938	3.77163	4.14008	4.58502
1D	0.6	0.65	0.7	15	15	5	2022-10-06	12.2869	13.7878	15.739	10.307	11.5647	13.1993	30471.4	31335.3	32233.5	6.39296	7.12897	8.04623	3.79821	4.17198	4.62404
1D	0.6	0.65	0.7	15	15	5	2022-10-07	12.3864	13.9089	15.887	10.3909	11.6665	13.3237	30471.5	31335.4	32233.6	6.46755	7.21851	8.15323	3.82639	4.2059	4.66452
1D	0.6	0.65	0.7	15	15	5	2022-10-08	12.485	14.0293	16.034	10.474	11.7677	13.4476	30471.6	31335.5	32233.7	6.54217	7.3079	8.2606	3.8547	4.241	4.70625
1D	0.6	0.65	0.7	15	15	5	2022-10-09	12.5827	14.149	16.1805	10.5561	11.8682	13.5709	30471.7	31335.7	32233.9	6.61677	7.3974	8.36828	3.88424	4.27561	4.74913
1D	0.6	0.65	0.7	15	15	5	2022-10-10	12.6792	14.2678	16.3268	10.6371	11.9681	13.694	30471.8	31335.8	32234	6.6913	7.4869	8.47618	3.91523	4.31118	4.79322
1D	0.6	0.65	0.7	15	15	5	2022-10-11	12.7741	14.3851	16.4736	10.7169	12.0668	13.8176	30471.9	31335.9	32234.1	6.76571	7.5763	8.58425	3.94819	4.34741	4.83872
1D	0.6	0.65	0.7	15	15	5	2022-10-12	12.8671	14.501	16.6192	10.7947	12.1644	13.9401	30472	31336	32234.3	6.83993	7.6656	8.69241	3.98167	4.38554	4.8853
1D	0.6	0.65	0.7	15	15	5	2022-10-13	12.9585	14.6153	16.7637	10.8712	12.2606	14.0618	30472.1	31336.1	32234.4	6.91389	7.75474	8.80057	4.01533	4.42455	4.933
1D	0.6	0.65	0.7	15	15	5	2022-10-14	13.0476	14.7275	16.9065	10.9462	12.3553	14.1819	30472.3	31336.3	32234.6	6.98753	7.84368	8.90867	4.04922	4.46485	4.98155
1D	0.6	0.65	0.7	15	15	5	2022-10-15	13.1349	14.8373	17.047	11.0198	12.448	14.3002	30472.4	31336.4	32234.7	7.06082	7.93236	9.01664	4.08334	4.50397	5.03019
1D	0.6	0.65	0.7	15	15	5	2022-10-16	13.2203	14.9452	17.1855	11.0918	12.5389	14.4169	30472.5	31336.5	32234.8	7.13368	8.02081	9.12438	4.11843	4.54491	5.07942
1D	0.6	0.65	0.7	15	15	5	2022-10-17	13.3036	15.0509	17.3215	11.1621	12.628	14.5311	30472.6	31336.6	32235	7.20603	8.10883	9.23181	4.15281	4.58597	5.12935
1D	0.6	0.65	0.7	15	15	5	2022-10-18	13.3849	15.1542	17.4539	11.2307	12.7152	14.6426	30472.7	31336.8	32235.1	7.27784	8.19633	9.33882	4.18758	4.62907	5.18127
1D	0.6	0.65	0.7	15	15	5	2022-10-19	13.4639	15.255	17.5835	11.2974	12.8002	14.7517	30472.8	31336.9	32235.3	7.34902	8.28325	9.44533	4.22264	4.67196	5.23393
1D	0.6	0.65	0.7	15	15	5	2022-10-20	13.5406	15.3533	17.7101	11.3621	12.8831	14.8584	30472.9	31337	32235.4	7.41949	8.3695	9.55125	4.2579	4.71499	5.28728
1D	0.6	0.65	0.7	15	15	5	2022-10-21	13.6148	15.4489	17.8335	11.4247	12.9637	14.9624	30473.1	31337.2	32235.6	7.48926	8.45507	9.65649	4.2952	4.76014	5.34109
1D	0.6	0.65	0.7	15	15	5	2022-10-22	13.6864	15.5415	17.9537	11.4852	13.0419	15.0637	30473.2	31337.3	32235.7	7.55854	8.53982	9.76094	4.33325	4.80427	5.39558
1D	0.6	0.65	0.7	15	15	5	2022-10-23	13.7553	15.6312	18.0705	11.5434	13.1175	15.1623	30473.3	31337.4	32235.9	7.62738	8.62366	9.86452	4.37072	4.84923	5.45088
1D	0.6	0.65	0.7	15	15	5	2022-10-24	13.8213	15.7178	18.1838	11.5992	13.1905	15.2579	30473.4	31337.6	32236	7.69526	8.7065	9.96711	4.40798	4.89466	5.50647
1D	0.6	0.65	0.7	15	15	5	2022-10-25	13.8844	15.801	18.2935	11.6526	13.2605	15.3504	30473.5	31337.7	32236.2	7.76208	8.78816	10.0686	4.44452	4.93982	5.56251
1D	0.6	0.65	0.7	15	15	5	2022-10-26	13.9445	15.8807	18.3993	11.7034	13.3278	15.4397	30473.6	31337.8	32236.3	7.82777	8.86864	10.1689	4.4818	4.98475	5.61966
1D	0.6	0.65	0.7	15	15	5	2022-10-27	14.0014	15.9567	18.501	11.7515	13.3921	15.5261	30473.8	31338	32236.5	7.89225	8.94789	10.268	4.52063	5.02973	5.67704
1D	0.6	0.65	0.7	15	15	5	2022-10-28	14.0549	16.029	18.6001	11.7969	13.4533	15.6104	30473.9	31338.1	32236.6	7.95549	9.02578	10.3656	4.55783	5.07633	5.73363
1D	0.6	0.65	0.7	15	15	5	2022-10-29	14.1052	16.0977	18.6957	11.8395	13.5114	15.6912	30474	31338.3	32236.8	8.01738	9.10226	10.4617	4.59502	5.12189	5.78964
1D	0.6	0.65	0.7	15	15	5	2022-10-30	14.1521	16.1628	18.7869	11.8792	13.5662	15.7684	30474.1	31338.4	32237	8.07786	9.17722	10.5562	4.63209	5.16754	5.84684
1D	0.6	0.65	0.7	15	15	5	2022-10-31	14.1953	16.2241	18.8736	11.916	13.6181	15.8419	30474.3	31338.5	32237.1	8.13684	9.25059	10.6489	4.66807	5.21308	5.90385
1D	0.6	0.65	0.7	15	15	5	2022-11-01	15.1831	17.3777	20.2503	12.7445	14.5862	16.9969	30474.9	31339.2	32237.9	8.22843	9.36183	10.7849	4.71121	5.26675	5.9706
1D	0.6	0.65	0.7	15	15	5	2022-11-02	16.0466	18.3851	21.4582	13.4693	15.432	18.0109	30475.5	31340	32238.8	8.37904	9.54159	11.0003	4.76832	5.33493	6.05546
1D	0.6	0.65	0.7	15	15	5	2022-11-03	16.8582	19.3333	22.5974	14.1506	16.2284	18.9675	30476.2	31340.7	32239.6	8.57558	9.77381	11.2759	4.83883	5.41721	6.15573
1D	0.6	0.65	0.7	15	15	5	2022-11-04	17.6404	20.2474	23.6986	14.8076	16.9965	19.8912	30476.9	31341.5	32240.5	8.80968	10.0487	11.604	4.9182	5.51163	6.2699
1D	0.6	0.65	0.7	15	15	5	2022-11-05	18.4086	21.1477	24.7802	15.4526	17.753	20.7987	30477.6	31342.3	32241.4	9.07543	10.3596	11.9795	5.00804	5.61689	6.39666
1D	0.6	0.65	0.7	15	15	5	2022-11-06	19.1725	22.0439	25.8563	16.0944	18.5061	21.7024	30478.3	31343.1	32242.3	9.36857	10.7032	12.393	5.10649	5.73317	6.53519
1D	0.6	0.65	0.7	15	15	5	2022-11-07	19.9384	22.9419	26.9402	16.7378	19.2601	22.6128	30479.1	31343.9	32243.3	9.68593	11.0764	12.8399	5.21373	5.85893	6.68666
1D	0.6	0.65	0.7	15	15	5	2022-11-08	20.7103	23.8482	28.0374	17.3863	20.0218	23.5344	30479.8	31344.8	32244.3	10.0252	11.4775	13.3171	5.32992	5.9939	6.85091
1D	0.6	0.65	0.7	15	15	5	2022-11-09	21.4906	24.7677	29.1503	18.0419	20.7941	24.469	30480.6	31345.7	32245.3	10.3843	11.8999	13.8238	5.45321	6.13828	7.02661
1D	0.6	0.65	0.7	15	15	5	2022-11-10	22.2807	25.7018	30.2811	18.706	21.579	25.419	30481.5	31346.7	32246.4	10.7617	12.3422	14.3585	5.58504	6.29216	7.21323
1D	0.6	0.65	0.7	15	15	5	2022-11-11	23.0816	26.651	31.4333	19.379	22.377	26.3878	30482.3	31347.7	32247.6	11.1552	12.8074	14.9187	5.72498	6.45549	7.41198
1D	0.6	0.65	0.7	15	15	5	2022-11-12	23.8936	27.6163	32.6063	20.0615	23.1882	27.3736	30483.2	31348.7	32248.7	11.5635	13.2935	15.503	5.87413	6.62845	7.62168
1D	0.6	0.65	0.7	15	15	5	2022-11-13	24.7168	28.5976	33.7975	20.7534	24.013	28.3749	30484.2	31349.7	32250	11.9874	13.7973	16.1104	6.02947	6.81093	7.84266
1D	0.6	0.65	0.7	15	15	5	2022-11-14	25.551	29.5948	35.0097	21.4547	24.8515	29.3937	30485.1	31350.8	32251.2	12.4259	14.318	16.7399	6.193	7.00205	8.0749
1D	0.6	0.65	0.7	15	15	5	2022-11-15	26.3961	30.6083	36.2428	22.1651	25.7038	30.4303	30486.1	31352	32252.5	12.8796	14.855	17.3885	6.3644	7.20253	8.31855
1D	0.6	0.65	0.7	15	15	5	2022-11-16	27.2524	31.6368	37.4964	22.8844	26.5683	31.484	30487.1	31353.1	32253.9	13.3477	15.4078	18.057	6.54132	7.41135	8.57343
1D	0.6	0.65	0.7	15	15	5	2022-11-17	28.1194	32.6787	38.7699	23.6131	27.4446	32.5547	30488.2	31354.3	32255.3	13.8294	15.9767	18.7439	6.72648	7.62939	8.83789
1D	0.6	0.65	0.7	15	15	5	2022-11-18	28.9959	33.7333	40.0629	24.35	28.3312	33.6418	30489.3	31355.6	32256.8	14.3244	16.5617	19.4515	6.92015	7.85662	9.11321
1D	0.6	0.65	0.7	15	15	5	2022-11-19	29.8811	34.7998	41.3746	25.0943	29.2277	34.7449	30490.4	31356.9	32258.3	14.8312	17.1624	20.1826	7.12098	8.09286	9.39971
1D	0.6	0.65	0.7	15	15	5	2022-11-20	30.7745	35.8776	42.7043	25.8455	30.1337	35.8631	30491.6	31358.3	32259.9	15.3493	17.7783	20.9326	7.32932	8.33819	9.69729
1D	0.6	0.65	0.7	15	15	5	2022-11-21	31.6751	36.9649	44.0511	26.6029	31.048	36.9956	30492.8	31359.6	32261.5	15.8782	18.4084	21.7017	7.54497	8.59334	10.0061
1D	0.6	0.65	0.7	15	15	5	2022-11-22	32.5823	38.0625	45.4137	27.3658	31.971	38.1414	30494.1	31361.1	32263.2	16.4174	19.0521	22.489	7.76756	8.85628	10.3261
1D	0.6	0.65	0.7	15	15	5	2022-11-23	33.4952	39.1691	46.7909	28.1335	32.9016	39.2998	30495.4	31362.5	32265	16.9662	19.7086	23.2937	7.99726	9.12836	10.6568
1D	0.6	0.65	0.7	15	15	5	2022-11-24	34.4128	40.2834	48.1818	28.9054	33.8388	40.4694	30496.7	31364	32266.8	17.5237	20.3778	24.1152	8.23396	9.40926	10.9985
1D	0.6	0.65	0.7	15	15	5	2022-11-25	35.3344	41.4043	49.5848	29.6805	34.7817	41.6493	30498.1	31365.6	32268.7	18.0899	21.0589	24.951	8.47756	9.70023	11.351
1D	0.6	0.65	0.7	15	15	5	2022-11-26	36.2588	42.531	50.9985	30.4581	35.7295	42.8383	30499.6	31367.3	32270.7	18.6644	21.7509	25.8009	8.72789	9.99789	11.7143
1D	0.6	0.65	0.7	15	15	5	2022-11-27	37.1851	43.6626	52.4216	31.2373	36.6814	44.0352	30501	31369	32272.7	19.2466	22.4536	26.6656	8.98495	10.3046	12.0886
1D	0.6	0.65	0.7	15	15	5	2022-11-28	38.1119	44.7985	53.8525	32.0172	37.637	45.2388	30502.6	31370.8	32274.8	19.8359	23.1663	27.5455	9.24847	10.6195	12.4744
1D	0.6	0.65	0.7	15	15	5	2022-11-29	39.0381	45.9366	55.2897	32.7965	38.5946	46.4477	30504.1	31372.6	32276.9	20.4318	23.8879	28.4406	9.51671	10.9414	12.8706
1D	0.6	0.65	0.7	15	15	5	2022-11-30	39.9629	47.0763	56.7315	33.5747	39.553	47.6606	30505.7	31374.5	32279.1	21.0337	24.6186	29.3487	9.79106	11.2722	13.2772
1D	0.6	0.65	0.7	15	15	5	2022-12-01	40.8851	48.2157	58.1763	34.3507	40.5116	48.8761	30507.4	31376.4	32281.4	21.6411	25.359	30.269	10.0716	11.6112	13.6938
1D	0.6	0.65	0.7	15	15	5	2022-12-02	41.8036	49.3533	59.6237	35.1236	41.4692	50.0948	30509.1	31378.4	32283.7	22.2532	26.1066	31.2006	10.358	11.9572	14.1205
1D	0.6	0.65	0.7	15	15	5	2022-12-03	42.7172	50.4874	61.0737	35.8925	42.424	51.3164	30510.8	31380.4	32286.2	22.8695	26.8601	32.1428	10.6515	12.3101	14.557
1D	0.6	0.65	0.7	15	15	5	2022-12-04	43.6246	51.6169	62.5242	36.6563	43.3747	52.5371	30512.6	31382.5	32288.7	23.4887	27.619	33.0962	10.9505	12.6699	15.003
1D	0.6	0.65	0.7	15	15	5	2022-12-05	44.5247	52.7401	63.9713	37.4139	44.3203	53.755	30514.5	31384.7	32291.2	24.1105	28.3831	34.0582	11.2547	13.0366	15.4581
1D	0.6	0.65	0.7	15	15	5	2022-12-06	45.4161	53.8553	65.4141	38.1643	45.2593	54.9702	30516.4	31386.9	32293.9	24.7342	29.1517	35.0279	11.5639	13.4097	15.922
1D	0.6	0.65	0.7	15	15	5	2022-12-07	46.2973	54.9612	66.8526	38.9064	46.1906	56.1825	30518.3	31389.2	32296.6	25.3592	29.9237	36.0045	11.8776	13.789	16.3939
1D	0.6	0.65	0.7	15	15	5	2022-12-08	47.1673	56.0563	68.284	39.6391	47.1125	57.3876	30520.3	31391.5	32299.4	25.9848	30.6985	36.9871	12.1958	14.1744	16.8735
1D	0.6	0.65	0.7	15	15	5	2022-12-09	48.0249	57.1392	69.7038	40.3612	48.024	58.5827	30522.3	31393.9	32302.2	26.6102	31.4752	37.9745	12.5181	14.5662	17.3607
1D	0.6	0.65	0.7	15	15	5	2022-12-10	48.8688	58.2084	71.1095	41.0718	48.9238	59.7664	30524.4	31396.3	32305.2	27.2347	32.2531	38.9654	12.8439	14.9632	17.8549
1D	0.6	0.65	0.7	15	15	5	2022-12-11	49.6977	59.2629	72.4994	41.77	49.8113	60.9362	30526.6	31398.8	32308.2	27.8573	33.0315	39.9587	13.1729	15.3651	18.3561
1D	0.6	0.65	0.7	15	15	5	2022-12-12	50.5104	60.301	73.8705	42.4545	50.6864	62.0892	30528.7	31401.3	32311.3	28.4775	33.8096	40.9532	13.505	15.7717	18.8641
1D	0.6	0.65	0.7	15	15	5	2022-12-13	51.3055	61.3214	75.2196	43.1244	51.5465	63.2254	30530.9	31404	32314.4	29.0943	34.5858	41.9477	13.8399	16.1819	19.3782
1D	0.6	0.65	0.7	15	15	5	2022-12-14	52.082	62.322	76.5462	43.7785	52.3893	64.3401	30533.2	31406.6	32317.7	29.707	35.3591	42.941	14.1766	16.5957	19.898
1D	0.6	0.65	0.7	15	15	5	2022-12-15	52.8385	63.3006	77.8453	44.4159	53.2137	65.4339	30535.5	31409.3	32321	30.3147	36.1285	43.9317	14.5151	17.013	20.4225
1D	0.6	0.65	0.7	15	15	5	2022-12-16	53.5738	64.2547	79.1172	45.0355	54.0176	66.5047	30537.9	31412.1	32324.3	30.9166	36.8929	44.9185	14.8554	17.433	20.9518
1D	0.6	0.65	0.7	15	15	5	2022-12-17	54.2868	65.1816	80.3595	45.6363	54.7988	67.5511	30540.3	31415	32327.8	31.5119	37.6519	45.9	15.197	17.8558	21.4865
1D	0.6	0.65	0.7	15	15	5	2022-12-18	54.9762	66.0813	81.5708	46.2174	55.5572	68.5709	30542.7	31417.9	32331.3	32.1	38.4041	46.8751	15.5398	18.2811	22.0258
1D	0.6	0.65	0.7	15	15	5	2022-12-19	55.641	66.9526	82.7483	46.7777	56.2916	69.5628	30545.2	31420.8	32334.9	32.6823	39.1481	47.8422	15.8832	18.7081	22.5681
1D	0.6	0.65	0.7	15	15	5	2022-12-20	56.2799	67.7939	83.8906	47.3165	57.0008	70.5254	30547.7	31423.9	32338.6	33.2556	39.8827	48.7999	16.2269	19.1363	23.113
1D	0.6	0.65	0.7	15	15	5	2022-12-21	56.892	68.6044	84.9959	47.8327	57.6837	71.4566	30550.3	31427	32342.3	33.819	40.6062	49.7469	16.5705	19.5652	23.6595
1D	0.6	0.65	0.7	15	15	5	2022-12-22	57.4763	69.3818	86.0621	48.3255	58.3389	72.3552	30552.9	31430.2	32346.1	34.3715	41.3182	50.6819	16.9136	19.9943	24.206
1D	0.6	0.65	0.7	15	15	5	2022-12-23	58.0317	70.1257	87.0875	48.7937	58.9656	73.2196	30555.6	31433.4	32350	34.9121	42.0179	51.6033	17.2558	20.4231	24.7529
1D	0.6	0.65	0.7	15	15	5	2022-12-24	58.5571	70.8356	88.0706	49.2368	59.564	74.0484	30558.3	31436.7	32354	35.4403	42.704	52.5099	17.5967	20.8511	25.2998
1D	0.6	0.65	0.7	15	15	5	2022-12-25	59.0515	71.5099	89.0095	49.6541	60.133	74.8399	30561	31440	32358	35.9552	43.3756	53.4003	17.9359	21.2777	25.8461
1D	0.6	0.65	0.7	15	15	5	2022-12-26	59.5136	72.1476	89.9026	50.0443	60.6712	75.5924	30563.8	31443.4	32362	36.4561	44.0317	54.273	18.273	21.7018	26.3913
1D	0.6	0.65	0.7	15	15	5	2022-12-27	59.9425	72.7473	90.7475	50.4066	61.1772	76.3046	30566.6	31446.8	32366.2	36.9424	44.6711	55.1268	18.6077	22.1237	26.9346
1D	0.6	0.65	0.7	15	15	5	2022-12-28	60.3367	73.307	91.543	50.7397	61.6499	76.9758	30569.5	31450.3	32370.4	37.413	45.2931	55.9603	18.9395	22.5429	27.4754
1D	0.6	0.65	0.7	15	15	5	2022-12-29	60.6961	73.8257	92.2886	51.0436	62.0883	77.604	30572.4	31453.9	32374.6	37.8674	45.8965	56.7722	19.2686	22.9586	28.0131
1D	0.6	0.65	0.7	15	15	5	2022-12-30	61.0207	74.3034	92.9819	51.3182	62.4928	78.1889	30575.3	31457.5	32379	38.3049	46.4803	57.5612	19.5939	23.3706	28.547
1D	0.6	0.65	0.7	15	15	5	2022-12-31	61.3109	74.7398	93.6227	51.5639	62.8616	78.7285	30578.3	31461.2	32383.3	38.7248	47.0435	58.3261	19.9164	23.7782	29.0765
2A	0.5	0.6	1.2	25	55	30	2022-08-05	589.665	708.141	786.026	490.824	584.611	643.656	26082.7	30240.6	35610.9	629.34	895.638	1200.38	272.046	434.79	705.249
2A	0.5	0.6	1.2	25	55	30	2022-08-06	561.285	673.649	747.603	466.23	554.677	610.615	26083.7	30242	35612.7	613.191	869.999	1162.25	265.655	423.403	685.254
2A	0.5	0.6	1.2	25	55	30	2022-08-07	534.218	640.613	710.515	442.88	526.272	579.153	26084.7	30243.3	35614.4	597.15	844.628	1124.88	259.314	412.241	665.779
2A	0.5	0.6	1.2	25	55	30	2022-08-08	508.307	608.849	675.011	420.671	499.185	549.177	26085.7	30244.6	35616	581.175	819.589	1088.3	253.007	401.315	646.811
2A	0.5	0.6	1.2	25	55	30	2022-08-09	483.521	578.449	641.077	399.572	473.494	520.588	26086.6	30245.8	35617.5	565.288	794.963	1052.56	246.788	390.606	628.314
2A	0.5	0.6	1.2	25	55	30	2022-08-10	459.804	549.325	608.578	379.461	449.053	493.454	26087.5	30246.9	35618.9	549.545	770.84	1017.65	240.659	380.128	610.285
2A	0.5	0.6	1.2	25	55	30	2022-08-11	437.125	521.594	577.518	360.274	425.859	467.717	26088.3	30247.9	35620.3	533.967	747.213	983.599	234.624	369.913	592.724
2A	0.5	0.6	1.2	25	55	30	2022-08-12	415.402	494.996	547.798	342.128	403.833	443.348	26089.1	30249	35621.5	518.591	724.028	950.413	228.686	359.91	575.585
2A	0.5	0.6	1.2	25	55	30	2022-08-13	394.817	469.762	519.591	324.832	382.97	420.242	26089.8	30249.9	35622.7	503.434	701.215	918.096	222.847	350.111	558.813
2A	0.5	0.6	1.2	25	55	30	2022-08-14	375.13	445.784	492.762	308.551	363.078	398.367	26090.5	30250.8	35623.9	488.491	678.876	886.793	217.11	340.561	542.396
2A	0.5	0.6	1.2	25	55	30	2022-08-15	356.574	423.014	467.269	293.004	344.334	377.738	26091.2	30251.7	35625	473.817	656.926	856.425	211.472	331.173	526.368
2A	0.5	0.6	1.2	25	55	30	2022-08-16	338.873	401.29	443.125	278.252	326.52	358.151	26091.8	30252.5	35626	459.435	635.55	826.946	205.94	321.987	510.78
2A	0.5	0.6	1.2	25	55	30	2022-08-17	321.904	380.674	420.225	264.217	309.603	339.55	26092.4	30253.3	35627	445.355	614.715	798.304	200.514	313.041	495.629
2A	0.5	0.6	1.2	25	55	30	2022-08-18	305.761	361.169	398.596	250.886	293.612	321.914	26093	30254	35627.9	431.612	594.395	770.31	195.192	304.293	480.931
2A	0.5	0.6	1.2	25	55	30	2022-08-19	290.409	342.609	378.129	238.295	278.491	305.219	26093.6	30254.7	35628.8	418.252	574.562	743.264	189.988	295.745	466.64
2A	0.5	0.6	1.2	25	55	30	2022-08-20	275.793	325.021	358.686	226.323	264.173	289.488	26094.1	30255.4	35629.7	405.297	555.276	717.19	184.892	287.395	452.77
2A	0.5	0.6	1.2	25	55	30	2022-08-21	261.995	308.403	340.192	214.944	250.66	274.642	26094.6	30256.1	35630.5	392.74	536.606	691.879	179.917	279.263	439.363
2A	0.5	0.6	1.2	25	55	30	2022-08-22	248.879	292.568	322.685	204.102	237.866	260.685	26095.1	30256.7	35631.3	380.467	518.448	667.142	175.051	271.343	426.247
2A	0.5	0.6	1.2	25	55	30	2022-08-23	236.348	277.631	306.157	193.78	225.743	247.479	26095.5	30257.2	35632	368.391	500.705	643.025	170.297	263.606	413.428
2A	0.5	0.6	1.2	25	55	30	2022-08-24	224.47	263.495	290.483	184.042	214.243	234.986	26096	30257.8	35632.7	356.532	483.395	619.735	165.652	256.057	400.925
2A	0.5	0.6	1.2	25	55	30	2022-08-25	213.186	250.084	275.721	174.861	203.315	223.208	26096.4	30258.3	35633.3	344.952	466.599	597.406	161.112	248.685	388.778
2A	0.5	0.6	1.2	25	55	30	2022-08-26	202.54	237.383	261.771	166.194	192.974	212.105	26096.8	30258.8	35634	333.672	450.396	575.787	156.677	241.497	376.935
2A	0.5	0.6	1.2	25	55	30	2022-08-27	192.519	225.322	248.621	157.982	183.256	201.618	26097.1	30259.3	35634.6	322.677	434.81	554.886	152.36	234.494	365.326
2A	0.5	0.6	1.2	25	55	30	2022-08-28	182.991	213.923	236.237	150.179	174.1	191.7	26097.5	30259.8	35635.2	311.975	419.731	534.739	148.152	227.674	354.075
2A	0.5	0.6	1.2	25	55	30	2022-08-29	173.901	203.147	224.534	142.795	165.431	182.313	26097.9	30260.2	35635.7	301.544	405.071	515.274	144.046	221.038	343.174
2A	0.5	0.6	1.2	25	55	30	2022-08-30	165.323	192.954	213.476	135.812	157.208	173.433	26098.2	30260.6	35636.2	291.369	390.854	496.537	140.039	214.586	332.601
2A	0.5	0.6	1.2	25	55	30	2022-08-31	157.198	183.364	203.033	129.151	149.436	165.023	26098.5	30261	35636.7	281.468	377.035	478.424	136.129	208.312	322.336
2A	0.5	0.6	1.2	25	55	30	2022-09-01	149.53	174.271	193.138	122.878	142.133	157.075	26098.8	30261.4	35637.2	271.819	363.659	460.988	132.318	202.207	312.376
2A	0.5	0.6	1.2	25	55	30	2022-09-02	142.224	165.671	183.818	116.926	135.225	149.551	26099.1	30261.8	35637.7	262.449	350.715	444.053	128.603	196.268	302.749
2A	0.5	0.6	1.2	25	55	30	2022-09-03	135.292	157.528	174.969	111.26	128.674	142.433	26099.4	30262.1	35638.1	253.357	338.174	427.739	124.982	190.491	293.434
2A	0.5	0.6	1.2	25	55	30	2022-09-04	128.754	149.859	166.553	105.852	122.461	135.682	26099.6	30262.5	35638.5	244.527	326.038	412.001	121.45	184.876	284.392
2A	0.5	0.6	1.2	25	55	30	2022-09-05	122.543	142.605	158.601	100.719	116.558	129.28	26099.9	30262.8	35638.9	235.975	314.253	396.751	118.008	179.411	275.615
2A	0.5	0.6	1.2	25	55	30	2022-09-06	116.609	135.73	151.053	95.8715	110.975	123.217	26100.1	30263.1	35639.3	227.715	302.842	382.079	114.649	174.092	267.098
2A	0.5	0.6	1.2	25	55	30	2022-09-07	110.939	129.192	143.922	91.309	105.688	117.474	26100.3	30263.4	35639.7	219.746	291.833	367.908	111.364	168.92	258.836
2A	0.5	0.6	1.2	25	55	30	2022-09-08	105.574	122.989	137.158	86.9689	100.681	112.017	26100.6	30263.6	35640	212.059	281.225	354.232	108.166	163.9	250.819
2A	0.5	0.6	1.2	25	55	30	2022-09-09	100.545	117.122	130.75	82.8436	95.9222	106.833	26100.8	30263.9	35640.3	204.594	270.976	341.052	105.051	159.026	243.052
2A	0.5	0.6	1.2	25	55	30	2022-09-10	95.7728	111.558	124.681	78.9321	91.4117	101.923	26101	30264.2	35640.7	197.375	261.119	328.356	102.018	154.287	235.519
2A	0.5	0.6	1.2	25	55	30	2022-09-11	91.2424	106.298	118.911	75.2344	87.1208	97.2561	26101.2	30264.4	35641	190.385	251.607	316.103	99.0615	149.688	228.227
2A	0.5	0.6	1.2	25	55	30	2022-09-12	86.9279	101.302	113.447	71.7341	83.0537	92.8328	26101.3	30264.6	35641.3	183.637	242.39	304.265	96.1824	145.22	221.165
2A	0.5	0.6	1.2	25	55	30	2022-09-13	82.8517	96.5506	108.249	68.4166	79.1872	88.6133	26101.5	30264.9	35641.5	177.13	233.564	292.854	93.3803	140.872	214.313
2A	0.5	0.6	1.2	25	55	30	2022-09-14	79.0125	92.0409	103.31	65.251	75.5335	84.6053	26101.7	30265.1	35641.8	170.836	225.082	281.872	90.6533	136.637	207.667
2A	0.5	0.6	1.2	25	55	30	2022-09-15	75.3605	87.7623	98.6317	62.2392	72.0584	80.7975	26101.8	30265.3	35642.1	164.754	216.92	271.301	88	132.516	201.222
2A	0.5	0.6	1.2	25	55	30	2022-09-16	71.869	83.6966	94.1739	59.3819	68.7528	77.1812	26102	30265.5	35642.3	158.868	208.971	261.147	85.418	128.512	194.986
2A	0.5	0.6	1.2	25	55	30	2022-09-17	68.5399	79.8336	89.9282	56.6487	65.6118	73.7435	26102.2	30265.7	35642.6	153.189	201.262	251.376	82.9055	124.612	188.932
2A	0.5	0.6	1.2	25	55	30	2022-09-18	65.3754	76.1671	85.8965	54.0553	62.6296	70.481	26102.3	30265.9	35642.8	147.71	193.831	241.944	80.4642	120.828	183.06
2A	0.5	0.6	1.2	25	55	30	2022-09-19	62.3722	72.6876	82.0614	51.5792	59.7898	67.3754	26102.4	30266	35643	142.414	186.703	232.853	78.0901	117.154	177.361
2A	0.5	0.6	1.2	25	55	30	2022-09-20	59.5133	69.3794	78.4131	49.225	57.0908	64.4183	26102.6	30266.2	35643.2	137.297	179.835	224.099	75.7818	113.586	171.834
2A	0.5	0.6	1.2	25	55	30	2022-09-21	56.7785	66.2334	74.9442	46.9805	54.5274	61.6028	26102.7	30266.4	35643.4	132.353	173.222	215.666	73.5377	110.126	166.47
2A	0.5	0.6	1.2	25	55	30	2022-09-22	54.1875	63.2409	71.6413	44.8536	52.0857	58.9228	26102.8	30266.5	35643.6	127.571	166.824	207.531	71.3553	106.773	161.273
2A	0.5	0.6	1.2	25	55	30	2022-09-23	51.713	60.3902	68.4983	42.826	49.7635	56.371	26102.9	30266.7	35643.8	122.936	160.596	199.692	69.2384	103.501	156.241
2A	0.5	0.6	1.2	25	55	30	2022-09-24	49.3621	57.6785	65.5055	40.902	47.5502	53.9422	26103	30266.8	35644	118.437	154.58	192.093	67.1801	100.326	151.365
2A	0.5	0.6	1.2	25	55	30	2022-09-25	47.1298	55.1027	62.6574	39.0725	45.4454	51.6345	26103.1	30266.9	35644.1	114.092	148.8	184.748	65.1746	97.2524	146.638
2A	0.5	0.6	1.2	25	55	30	2022-09-26	45.0087	52.6514	59.9463	37.3353	43.4417	49.4296	26103.2	30267.1	35644.3	109.899	143.247	177.704	63.2236	94.2712	142.054
2A	0.5	0.6	1.2	25	55	30	2022-09-27	42.9912	50.3184	57.3658	35.6854	41.5304	47.3179	26103.3	30267.2	35644.5	105.855	137.9	170.93	61.3291	91.3809	137.613
2A	0.5	0.6	1.2	25	55	30	2022-09-28	41.0782	48.0959	54.9161	34.1155	39.7098	45.3038	26103.4	30267.3	35644.6	101.951	132.733	164.424	59.4919	88.5797	133.309
2A	0.5	0.6	1.2	25	55	30	2022-09-29	39.2619	45.9807	52.5762	32.6147	37.9744	43.384	26103.5	30267.4	35644.8	98.184	127.758	158.145	57.7028	85.8613	129.136
2A	0.5	0.6	1.2	25	55	30	2022-09-30	37.5378	43.9611	50.3436	31.1796	36.3205	41.5538	26103.6	30267.5	35644.9	94.5509	122.96	152.113	55.9688	83.2243	125.09
2A	0.5	0.6	1.2	25	55	30	2022-10-01	35.8941	42.036	48.2087	29.8102	34.7445	39.8046	26103.7	30267.6	35645	91.0466	118.319	146.31	54.2872	80.6649	121.166
2A	0.5	0.6	1.2	25	55	30	2022-10-02	34.3218	40.2047	46.1693	28.5	33.2419	38.1334	26103.8	30267.7	35645.2	87.6803	113.867	140.723	52.655	78.1784	117.367
2A	0.5	0.6	1.2	25	55	30	2022-10-03	32.8179	38.4556	44.2204	27.2548	31.8097	36.5368	26103.8	30267.8	35645.3	84.4407	109.578	135.366	51.0699	75.7651	113.686
2A	0.5	0.6	1.2	25	55	30	2022-10-04	31.3765	36.7899	42.3601	26.0619	30.4424	35.0114	26103.9	30267.9	35645.4	81.3198	105.435	130.22	49.5306	73.4254	110.117
2A	0.5	0.6	1.2	25	55	30	2022-10-05	29.9979	35.2006	40.5837	24.9256	29.1378	33.5542	26104	30268	35645.5	78.316	101.47	125.245	48.0366	71.1592	106.657
2A	0.5	0.6	1.2	25	55	30	2022-10-06	28.6911	33.6857	38.8869	23.8356	27.895	32.1615	26104	30268.1	35645.6	75.4269	97.6499	120.458	46.5864	68.9618	103.306
2A	0.5	0.6	1.2	25	55	30	2022-10-07	27.4415	32.2406	37.266	22.7942	26.7084	30.8309	26104.1	30268.2	35645.7	72.6501	93.957	115.853	45.1775	66.8176	100.059
2A	0.5	0.6	1.2	25	55	30	2022-10-08	26.25	30.8623	35.718	21.7977	25.5751	29.5599	26104.2	30268.3	35645.8	69.9741	90.3989	111.413	43.8094	64.7381	96.9119
2A	0.5	0.6	1.2	25	55	30	2022-10-09	25.1085	29.5476	34.2381	20.8459	24.494	28.3443	26104.2	30268.3	35645.9	67.4008	86.9974	107.139	42.4795	62.729	93.8592
2A	0.5	0.6	1.2	25	55	30	2022-10-10	24.017	28.2938	32.824	19.9383	23.462	27.182	26104.3	30268.4	35646	64.9255	83.6965	103.023	41.1886	60.7845	90.9002
2A	0.5	0.6	1.2	25	55	30	2022-10-11	22.9729	27.0945	31.4725	19.0726	22.4748	26.0704	26104.3	30268.5	35646.1	62.5408	80.5191	99.0674	39.9367	58.8987	88.0325
2A	0.5	0.6	1.2	25	55	30	2022-10-12	21.9724	25.9497	30.1811	18.2469	21.5312	25.007	26104.4	30268.6	35646.2	60.243	77.4399	95.2723	38.7229	57.0691	85.2502
2A	0.5	0.6	1.2	25	55	30	2022-10-13	21.0186	24.8573	28.9467	17.4593	20.6307	23.9896	26104.4	30268.6	35646.3	58.029	74.4912	91.6111	37.5451	55.293	82.5554
2A	0.5	0.6	1.2	25	55	30	2022-10-14	20.1089	23.8139	27.7648	16.7078	19.7701	23.016	26104.5	30268.7	35646.4	55.8863	71.6536	88.0872	36.4028	53.5723	79.942
2A	0.5	0.6	1.2	25	55	30	2022-10-15	19.241	22.8174	26.6345	15.9907	18.9473	22.0845	26104.5	30268.7	35646.4	53.8019	68.9279	84.7003	35.295	51.9059	77.4076
2A	0.5	0.6	1.2	25	55	30	2022-10-16	18.413	21.8644	25.5533	15.3046	18.1606	21.1932	26104.6	30268.8	35646.5	51.7912	66.3071	81.4413	34.2193	50.2898	74.9515
2A	0.5	0.6	1.2	25	55	30	2022-10-17	17.623	20.9546	24.5186	14.6498	17.4093	20.3399	26104.6	30268.9	35646.6	49.8514	63.7729	78.3095	33.1732	48.7228	72.5765
2A	0.5	0.6	1.2	25	55	30	2022-10-18	16.869	20.0851	23.5285	14.0247	16.6903	19.5233	26104.7	30268.9	35646.6	47.9829	61.3361	75.294	32.1579	47.2063	70.2674
2A	0.5	0.6	1.2	25	55	30	2022-10-19	16.1494	19.2531	22.5809	13.428	16.0025	18.7416	26104.7	30269	35646.7	46.1828	58.9907	72.3914	31.1728	45.7361	68.0231
2A	0.5	0.6	1.2	25	55	30	2022-10-20	15.4615	18.4581	21.674	12.8583	15.3451	17.993	26104.7	30269	35646.8	44.4505	56.7357	69.6064	30.2171	44.3078	65.8511
2A	0.5	0.6	1.2	25	55	30	2022-10-21	14.8041	17.699	20.8058	12.3148	14.7169	17.2759	26104.8	30269.1	35646.8	42.7861	54.5709	66.9407	29.289	42.922	63.7475
2A	0.5	0.6	1.2	25	55	30	2022-10-22	14.1765	16.973	19.9744	11.7959	14.1164	16.5891	26104.8	30269.1	35646.9	41.1816	52.4931	64.3784	28.387	41.5786	61.7133
2A	0.5	0.6	1.2	25	55	30	2022-10-23	13.5774	16.2779	19.1785	11.3008	13.5418	15.9313	26104.9	30269.1	35647	39.637	50.5042	61.9142	27.512	40.276	59.746
2A	0.5	0.6	1.2	25	55	30	2022-10-24	13.0053	15.6129	18.4161	10.8287	12.9924	15.3013	26104.9	30269.2	35647	38.1525	48.5889	59.5444	26.6629	39.0159	57.8427
2A	0.5	0.6	1.2	25	55	30	2022-10-25	12.4592	14.9766	17.6858	10.3807	12.4663	14.6976	26104.9	30269.2	35647.1	36.7228	46.7548	57.2671	25.8383	37.7942	56.017
2A	0.5	0.6	1.2	25	55	30	2022-10-26	11.9381	14.3679	16.9862	9.95615	11.9631	14.119	26104.9	30269.3	35647.1	35.3456	44.9904	55.0813	25.0392	36.6104	54.2523
2A	0.5	0.6	1.2	25	55	30	2022-10-27	11.441	13.7861	16.3156	9.55096	11.4812	13.5645	26105	30269.3	35647.2	34.0196	43.2788	52.9809	24.2632	35.4634	52.5432
2A	0.5	0.6	1.2	25	55	30	2022-10-28	10.9684	13.2301	15.6732	9.16201	11.0199	13.0329	26105	30269.3	35647.2	32.7407	41.6315	50.9586	23.5129	34.352	50.8895
2A	0.5	0.6	1.2	25	55	30	2022-10-29	10.522	12.6976	15.0578	8.78869	10.5783	12.5234	26105	30269.4	35647.3	31.5086	40.0377	49.0124	22.788	33.2756	49.2882
2A	0.5	0.6	1.2	25	55	30	2022-10-30	10.0972	12.1877	14.4681	8.43173	10.155	12.0349	26105.1	30269.4	35647.3	30.3235	38.5105	47.1399	22.0844	32.2332	47.7404
2A	0.5	0.6	1.2	25	55	30	2022-10-31	9.6911	11.6996	13.903	8.09	9.74999	11.5666	26105.1	30269.4	35647.3	29.1832	37.053	45.3381	21.3998	31.2256	46.2401
2A	0.5	0.6	1.2	25	55	30	2022-11-01	9.60583	11.6046	13.7948	8.03132	9.67141	11.4795	26106.3	30271.2	35650	28.0886	35.6531	43.6107	20.7367	30.2494	44.7881
2A	0.5	0.6	1.2	25	55	30	2022-11-02	9.36177	11.304	13.4458	7.82051	9.42101	11.1892	26107.5	30272.8	35652.5	27.0391	34.3069	41.9523	20.0945	29.3033	43.3843
2A	0.5	0.6	1.2	25	55	30	2022-11-03	9.12039	11.0107	13.1013	7.61062	9.17371	10.9022	26108.6	30274.4	35654.9	26.031	33.0189	40.3609	19.4727	28.3864	42.0262
2A	0.5	0.6	1.2	25	55	30	2022-11-04	8.88389	10.7223	12.7605	7.40837	8.93324	10.62	26109.7	30276	35657.3	25.0639	31.774	38.8328	18.871	27.4987	40.7115
2A	0.5	0.6	1.2	25	55	30	2022-11-05	8.65237	10.4398	12.4253	7.21382	8.69646	10.3435	26110.8	30277.5	35659.7	24.1362	30.5792	37.3674	18.2884	26.638	39.4378
2A	0.5	0.6	1.2	25	55	30	2022-11-06	8.42432	10.1647	12.0998	7.02432	8.46621	10.0694	26111.8	30278.9	35661.9	23.2453	29.434	35.9611	17.7241	25.8027	38.2004
2A	0.5	0.6	1.2	25	55	30	2022-11-07	8.2027	9.89623	11.7823	6.83881	8.24321	9.80454	26112.8	30280.3	35664.1	22.3881	28.3352	34.6119	17.1775	24.9931	36.9982
2A	0.5	0.6	1.2	25	55	30	2022-11-08	7.98424	9.6346	11.4723	6.65892	8.0257	9.54667	26113.7	30281.6	35666.2	21.5629	27.282	33.3156	16.648	24.2108	35.8324
2A	0.5	0.6	1.2	25	55	30	2022-11-09	7.76619	9.37769	11.1693	6.48446	7.81336	9.29691	26114.7	30282.9	35668.2	20.7694	26.2728	32.0671	16.1356	23.4537	34.7026
2A	0.5	0.6	1.2	25	55	30	2022-11-10	7.55524	9.12695	10.8731	6.30969	7.60649	9.05136	26115.6	30284.2	35670.2	20.006	25.3045	30.8656	15.6398	22.7169	33.6086
2A	0.5	0.6	1.2	25	55	30	2022-11-11	7.34679	8.88343	10.5829	6.1384	7.40404	8.81174	26116.4	30285.4	35672.1	19.2723	24.3726	29.7137	15.1596	22.0033	32.5499
2A	0.5	0.6	1.2	25	55	30	2022-11-12	7.14432	8.64534	10.3008	5.97252	7.20684	8.579	26117.3	30286.6	35673.9	18.5666	23.4717	28.6102	14.6942	21.3134	31.5273
2A	0.5	0.6	1.2	25	55	30	2022-11-13	6.94577	8.41352	10.0262	5.80955	7.01515	8.35085	26118.1	30287.7	35675.7	17.8883	22.61	27.5526	14.2432	20.6437	30.5362
2A	0.5	0.6	1.2	25	55	30	2022-11-14	6.75243	8.18892	9.75858	5.64968	6.82843	8.12937	26118.9	30288.9	35677.4	17.2364	21.7804	26.5369	13.8058	19.9946	29.5767
2A	0.5	0.6	1.2	25	55	30	2022-11-15	6.56536	7.96919	9.4967	5.49312	6.64612	7.91247	26119.6	30289.9	35679	16.608	20.9804	25.5619	13.3818	19.3667	28.6486
2A	0.5	0.6	1.2	25	55	30	2022-11-16	6.38484	7.75672	9.24274	5.34197	6.46939	7.70159	26120.4	30291	35680.6	16.0029	20.2144	24.6246	12.9709	18.7625	27.7506
2A	0.5	0.6	1.2	25	55	30	2022-11-17	6.21207	7.55086	8.99486	5.19593	6.29813	7.49644	26121.1	30292	35682.2	15.4224	19.4785	23.7255	12.5725	18.1757	26.8809
2A	0.5	0.6	1.2	25	55	30	2022-11-18	6.04459	7.3514	8.7523	5.05463	6.13123	7.29579	26121.8	30292.9	35683.7	14.865	18.7723	22.8675	12.1862	17.6065	26.039
2A	0.5	0.6	1.2	25	55	30	2022-11-19	5.88176	7.15634	8.51729	4.91907	5.96922	7.10059	26122.5	30293.9	35685.1	14.3296	18.0923	22.0401	11.8121	17.0548	25.2246
2A	0.5	0.6	1.2	25	55	30	2022-11-20	5.7225	6.96725	8.29016	4.78775	5.81195	6.91115	26123.1	30294.8	35686.5	13.8172	17.4384	21.2441	11.4498	16.521	24.4359
2A	0.5	0.6	1.2	25	55	30	2022-11-21	5.56806	6.78244	8.07245	4.65909	5.65954	6.72837	26123.7	30295.7	35687.9	13.3242	16.809	20.4778	11.0986	16.0042	23.6719
2A	0.5	0.6	1.2	25	55	30	2022-11-22	5.41697	6.60405	7.86043	4.53437	5.51077	6.55228	26124.3	30296.5	35689.2	12.8488	16.2028	19.7412	10.7586	15.5033	22.932
2A	0.5	0.6	1.2	25	55	30	2022-11-23	5.27044	6.43049	7.65331	4.412	5.36722	6.38116	26124.9	30297.3	35690.5	12.3908	15.6197	19.0308	10.4291	15.0179	22.2141
2A	0.5	0.6	1.2	25	55	30	2022-11-24	5.12832	6.26241	7.4537	4.29365	5.22741	6.2156	26125.5	30298.1	35691.7	11.9497	15.0581	18.3486	10.1097	14.5481	21.516
2A	0.5	0.6	1.2	25	55	30	2022-11-25	4.99056	6.09937	7.26161	4.17917	5.09155	6.05448	26126.1	30298.9	35692.9	11.5264	14.517	17.6933	9.79908	14.0937	20.8401
2A	0.5	0.6	1.2	25	55	30	2022-11-26	4.85701	5.93922	7.07551	4.06821	4.95968	5.89997	26126.6	30299.6	35694.1	11.1203	14.0001	17.0635	9.49836	13.6547	20.1857
2A	0.5	0.6	1.2	25	55	30	2022-11-27	4.72759	5.78428	6.89474	3.96073	4.83165	5.75027	26127.1	30300.4	35695.2	10.7298	13.5013	16.459	9.2076	13.2304	19.5518
2A	0.5	0.6	1.2	25	55	30	2022-11-28	4.60231	5.63527	6.71821	3.85658	4.70681	5.60315	26127.6	30301.1	35696.2	10.3499	13.0242	15.8787	8.92699	12.8193	18.9375
2A	0.5	0.6	1.2	25	55	30	2022-11-29	4.48096	5.48973	6.54723	3.75566	4.58611	5.46055	26128.1	30301.8	35697.3	9.98419	12.5656	15.3202	8.65544	12.4215	18.3442
2A	0.5	0.6	1.2	25	55	30	2022-11-30	4.36591	5.34907	6.38377	3.65754	4.4694	5.32342	26128.6	30302.4	35698.3	9.63386	12.1247	14.7819	8.3928	12.0363	17.7703
2A	0.5	0.6	1.2	25	55	30	2022-12-01	4.25361	5.21347	6.22555	3.56281	4.35596	5.1912	26129	30303	35699.3	9.29834	11.7009	14.2636	8.13843	11.6637	17.2145
2A	0.5	0.6	1.2	25	55	30	2022-12-02	4.1442	5.08233	6.07387	3.47245	4.24563	5.06341	26129.5	30303.7	35700.2	8.97448	11.2904	13.7649	7.89155	11.3029	16.6761
2A	0.5	0.6	1.2	25	55	30	2022-12-03	4.03844	4.95444	5.92654	3.38433	4.13905	4.94093	26129.9	30304.3	35701.1	8.66286	10.8951	13.2847	7.65183	10.9535	16.1545
2A	0.5	0.6	1.2	25	55	30	2022-12-04	3.93651	4.82983	5.7805	3.29882	4.03581	4.82104	26130.3	30304.8	35702	8.36257	10.5152	12.8222	7.41952	10.6153	15.6493
2A	0.5	0.6	1.2	25	55	30	2022-12-05	3.83739	4.70899	5.64251	3.21623	3.93545	4.70425	26130.7	30305.4	35702.9	8.0741	10.1494	12.3771	7.19432	10.2873	15.1605
2A	0.5	0.6	1.2	25	55	30	2022-12-06	3.74128	4.59199	5.50764	3.13624	3.83758	4.59179	26131.1	30306	35703.7	7.79666	9.79895	11.9486	6.97604	9.96925	14.6872
2A	0.5	0.6	1.2	25	55	30	2022-12-07	3.64828	4.47922	5.37544	3.05862	3.74359	4.48299	26131.5	30306.5	35704.5	7.5293	9.46113	11.5363	6.76418	9.66099	14.229
2A	0.5	0.6	1.2	25	55	30	2022-12-08	3.55827	4.36962	5.24616	2.98342	3.65232	4.3766	26131.9	30307	35705.3	7.27148	9.13608	11.1394	6.55892	9.36216	13.7852
2A	0.5	0.6	1.2	25	55	30	2022-12-09	3.47111	4.26413	5.11923	2.91059	3.56398	4.27182	26132.2	30307.5	35706.1	7.023	8.82313	10.7567	6.36001	9.07266	13.3555
2A	0.5	0.6	1.2	25	55	30	2022-12-10	3.38671	4.16126	4.99697	2.84006	3.47866	4.16978	26132.6	30308	35706.8	6.78361	8.5208	10.3879	6.16717	8.79251	12.9394
2A	0.5	0.6	1.2	25	55	30	2022-12-11	3.30443	4.06122	4.87871	2.77169	3.39568	4.07117	26132.9	30308.4	35707.5	6.55238	8.22882	10.032	5.98031	8.52109	12.537
2A	0.5	0.6	1.2	25	55	30	2022-12-12	3.2249	3.96332	4.76383	2.70501	3.31472	3.97556	26133.3	30308.9	35708.2	6.32963	7.94814	9.68922	5.79925	8.2577	12.1477
2A	0.5	0.6	1.2	25	55	30	2022-12-13	3.14906	3.86867	4.65215	2.64052	3.23568	3.8827	26133.6	30309.3	35708.9	6.1153	7.67926	9.35921	5.6239	8.00256	11.7708
2A	0.5	0.6	1.2	25	55	30	2022-12-14	3.07587	3.77676	4.54359	2.57893	3.15908	3.79246	26133.9	30309.8	35709.5	5.9094	7.42117	9.04142	5.45394	7.7555	11.4054
2A	0.5	0.6	1.2	25	55	30	2022-12-15	3.00551	3.68788	4.43727	2.51978	3.08521	3.70427	26134.2	30310.2	35710.2	5.71144	7.17225	8.73541	5.28925	7.51645	11.0516
2A	0.5	0.6	1.2	25	55	30	2022-12-16	2.93729	3.60201	4.33546	2.46295	3.01334	3.61957	26134.5	30310.6	35710.8	5.52231	6.93151	8.44076	5.12964	7.28539	10.7087
2A	0.5	0.6	1.2	25	55	30	2022-12-17	2.87107	3.51902	4.23586	2.40763	2.94386	3.53692	26134.8	30311	35711.4	5.34057	6.69977	8.15717	4.97495	7.06166	10.3766
2A	0.5	0.6	1.2	25	55	30	2022-12-18	2.80619	3.4382	4.13887	2.35385	2.87673	3.4564	26135	30311.3	35711.9	5.16555	6.47674	7.88408	4.82507	6.84497	10.055
2A	0.5	0.6	1.2	25	55	30	2022-12-19	2.74275	3.36005	4.04511	2.30184	2.81143	3.37807	26135.3	30311.7	35712.5	4.99725	6.26088	7.62108	4.67985	6.63509	9.74381
2A	0.5	0.6	1.2	25	55	30	2022-12-20	2.68119	3.28367	3.95393	2.25058	2.74849	3.30251	26135.6	30312.1	35713	4.8352	6.05313	7.36787	4.53915	6.43188	9.44246
2A	0.5	0.6	1.2	25	55	30	2022-12-21	2.62194	3.20926	3.86528	2.20114	2.68682	3.22889	26135.8	30312.4	35713.6	4.6789	5.85334	7.12398	4.40281	6.23508	9.1506
2A	0.5	0.6	1.2	25	55	30	2022-12-22	2.56476	3.13757	3.77901	2.15316	2.6269	3.15709	26136	30312.7	35714.1	4.52731	5.6609	6.88889	4.27065	6.04427	8.86797
2A	0.5	0.6	1.2	25	55	30	2022-12-23	2.50945	3.06852	3.69546	2.10702	2.56917	3.08708	26136.3	30313.1	35714.6	4.38121	5.47481	6.66242	4.1426	5.85935	8.59437
2A	0.5	0.6	1.2	25	55	30	2022-12-24	2.45625	3.00168	3.61478	2.06241	2.51335	3.01963	26136.5	30313.4	35715	4.24053	5.29553	6.44483	4.01852	5.68027	8.32917
2A	0.5	0.6	1.2	25	55	30	2022-12-25	2.40565	2.93714	3.53645	2.01938	2.45934	2.95468	26136.7	30313.7	35715.5	4.10493	5.12315	6.23459	3.89833	5.50679	8.07241
2A	0.5	0.6	1.2	25	55	30	2022-12-26	2.35704	2.87481	3.46029	1.97851	2.40697	2.89175	26137	30314	35715.9	3.97436	4.95722	6.03236	3.78187	5.33895	7.82381
2A	0.5	0.6	1.2	25	55	30	2022-12-27	2.31019	2.81466	3.38572	1.93931	2.3564	2.82978	26137.2	30314.3	35716.4	3.84853	4.79739	5.83754	3.66906	5.17631	7.58289
2A	0.5	0.6	1.2	25	55	30	2022-12-28	2.26506	2.75584	3.31351	1.90153	2.30786	2.76951	26137.4	30314.6	35716.8	3.72724	4.64339	5.64989	3.55973	5.01853	7.34952
2A	0.5	0.6	1.2	25	55	30	2022-12-29	2.2217	2.69863	3.24486	1.86528	2.26024	2.71209	26137.6	30314.8	35717.2	3.61022	4.49501	5.46895	3.45379	4.86595	7.12349
2A	0.5	0.6	1.2	25	55	30	2022-12-30	2.17941	2.64395	3.1786	1.83026	2.21406	2.6565	26137.8	30315.1	35717.6	3.49744	4.35207	5.29463	3.35124	4.71813	6.90458
2A	0.5	0.6	1.2	25	55	30	2022-12-31	2.13795	2.59122	3.11448	1.7958	2.1698	2.60259	26138	30315.4	35718	3.38885	4.21434	5.12664	3.25186	4.5752	6.69289
2B	0.55	0.65	1.3	30	60	35	2022-08-05	10.1213	11.0839	12.198	8.51394	9.3218	10.258	30436.2	31473.3	32374	3.50899	3.8238	4.17972	6.02882	6.65044	7.26583
2B	0.55	0.65	1.3	30	60	35	2022-08-06	9.95537	10.9081	12.0129	8.37388	9.17328	10.1017	30436.3	31473.4	32374.1	3.56773	3.89023	4.25464	5.89492	6.5027	7.10425
2B	0.55	0.65	1.3	30	60	35	2022-08-07	9.85256	10.802	11.9049	8.28672	9.08359	10.0101	30436.3	31473.4	32374.1	3.6186	3.94792	4.32047	5.76638	6.35964	6.94805
2B	0.55	0.65	1.3	30	60	35	2022-08-08	9.79423	10.7448	11.851	8.23673	9.035	9.96393	30436.4	31473.5	32374.2	3.66479	4.00064	4.38084	5.64298	6.22202	6.79752
2B	0.55	0.65	1.3	30	60	35	2022-08-09	9.76752	10.7225	11.8353	8.21349	9.01552	9.95012	30436.5	31473.6	32374.3	3.70851	4.05069	4.43848	5.52418	6.0909	6.65408
2B	0.55	0.65	1.3	30	60	35	2022-08-10	9.76374	10.7252	11.8474	8.20953	9.01708	9.95973	30436.5	31473.7	32374.4	3.75125	4.0995	4.49522	5.41079	5.96508	6.51806
2B	0.55	0.65	1.3	30	60	35	2022-08-11	9.77685	10.7465	11.8806	8.21976	9.03416	9.98658	30436.6	31473.7	32374.5	3.79397	4.14882	4.55226	5.30345	5.84551	6.38709
2B	0.55	0.65	1.3	30	60	35	2022-08-12	9.80276	10.7818	11.9298	8.24082	9.06295	10.0269	30436.7	31473.8	32374.6	3.83729	4.19895	4.61036	5.20195	5.73162	6.26356
2B	0.55	0.65	1.3	30	60	35	2022-08-13	9.83863	10.8284	11.9911	8.27027	9.10122	10.0773	30436.8	31473.9	32374.6	3.88163	4.25045	4.66998	5.10595	5.62336	6.14676
2B	0.55	0.65	1.3	30	60	35	2022-08-14	9.88244	10.8842	12.0621	8.30624	9.14734	10.1361	30436.8	31474	32374.7	3.92743	4.30353	4.73144	5.01456	5.51998	6.0353
2B	0.55	0.65	1.3	30	60	35	2022-08-15	9.93256	10.9475	12.1416	8.34764	9.19958	10.202	30436.9	31474.1	32374.8	3.97468	4.35821	4.79488	4.92722	5.42328	5.93013
2B	0.55	0.65	1.3	30	60	35	2022-08-16	9.98834	11.0171	12.2283	8.39374	9.25719	10.2739	30437	31474.1	32374.9	4.02343	4.41462	4.86028	4.84481	5.33089	5.82907
2B	0.55	0.65	1.3	30	60	35	2022-08-17	10.049	11.0924	12.3216	8.44399	9.31977	10.3513	30437.1	31474.2	32375	4.07375	4.47284	4.92777	4.76675	5.24395	5.7345
2B	0.55	0.65	1.3	30	60	35	2022-08-18	10.114	11.173	12.4209	8.49785	9.38662	10.4336	30437.1	31474.3	32375.1	4.12585	4.53298	4.9974	4.69327	5.16106	5.64395
2B	0.55	0.65	1.3	30	60	35	2022-08-19	10.1831	11.2583	12.5258	8.55532	9.45758	10.5205	30437.2	31474.4	32375.2	4.17961	4.59515	5.06918	4.62329	5.08415	5.56008
2B	0.55	0.65	1.3	30	60	35	2022-08-20	10.2562	11.3483	12.636	8.61615	9.53246	10.6118	30437.3	31474.5	32375.3	4.23495	4.65908	5.14311	4.55787	5.01078	5.48163
2B	0.55	0.65	1.3	30	60	35	2022-08-21	10.3332	11.4429	12.7512	8.68035	9.61153	10.7076	30437.4	31474.5	32375.4	4.29188	4.72446	5.21919	4.49851	4.94305	5.40774
2B	0.55	0.65	1.3	30	60	35	2022-08-22	10.4141	11.5423	12.8712	8.74782	9.69467	10.8077	30437.4	31474.6	32375.4	4.35039	4.79181	5.29722	4.44168	4.88024	5.3409
2B	0.55	0.65	1.3	30	60	35	2022-08-23	10.4987	11.6462	12.9961	8.81846	9.78166	10.9121	30437.5	31474.7	32375.5	4.41044	4.86103	5.37702	4.38713	4.8211	5.27807
2B	0.55	0.65	1.3	30	60	35	2022-08-24	10.587	11.7546	13.126	8.89221	9.87233	11.0207	30437.6	31474.8	32375.6	4.47204	4.93215	5.45889	4.33804	4.76571	5.21721
2B	0.55	0.65	1.3	30	60	35	2022-08-25	10.6789	11.8674	13.2607	8.969	9.96661	11.1338	30437.7	31474.9	32375.7	4.53521	5.00512	5.54287	4.29291	4.71488	5.16166
2B	0.55	0.65	1.3	30	60	35	2022-08-26	10.7743	11.9843	13.4007	9.04879	10.0643	11.2513	30437.8	31475	32375.8	4.59989	5.0795	5.62894	4.25139	4.66752	5.11234
2B	0.55	0.65	1.3	30	60	35	2022-08-27	10.8732	12.1052	13.5459	9.13151	10.1654	11.3729	30437.8	31475.1	32375.9	4.66613	5.15545	5.71712	4.21206	4.62306	5.06376
2B	0.55	0.65	1.3	30	60	35	2022-08-28	10.9755	12.2302	13.6959	9.21712	10.2699	11.4987	30437.9	31475.2	32376	4.73391	5.23332	5.80741	4.17709	4.58317	5.02029
2B	0.55	0.65	1.3	30	60	35	2022-08-29	11.081	12.3591	13.8509	9.30551	10.3779	11.6287	30438	31475.3	32376.1	4.80323	5.31275	5.89981	4.14602	4.54734	4.98235
2B	0.55	0.65	1.3	30	60	35	2022-08-30	11.1898	12.492	14.0106	9.39657	10.4891	11.7633	30438.1	31475.4	32376.2	4.87407	5.39396	5.99437	4.11834	4.51335	4.94612
2B	0.55	0.65	1.3	30	60	35	2022-08-31	11.3015	12.6287	14.1753	9.4902	10.6037	11.9019	30438.2	31475.5	32376.3	4.94645	5.47682	6.09176	4.09086	4.48507	4.91312
2B	0.55	0.65	1.3	30	60	35	2022-09-01	11.4164	12.7692	14.3452	9.58647	10.7215	12.0444	30438.3	31475.5	32376.5	5.02031	5.56133	6.19128	4.06686	4.45799	4.88343
2B	0.55	0.65	1.3	30	60	35	2022-09-02	11.5345	12.9136	14.5198	9.68541	10.8427	12.1909	30438.4	31475.6	32376.6	5.09563	5.64765	6.29298	4.04675	4.43532	4.86057
2B	0.55	0.65	1.3	30	60	35	2022-09-03	11.6556	13.0618	14.6991	9.78697	10.9671	12.3411	30438.4	31475.7	32376.7	5.1724	5.7357	6.39711	4.02926	4.41613	4.84149
2B	0.55	0.65	1.3	30	60	35	2022-09-04	11.7799	13.2138	14.8829	9.89117	11.0946	12.4953	30438.5	31475.8	32376.8	5.25067	5.82552	6.5035	4.01422	4.40128	4.82446
2B	0.55	0.65	1.3	30	60	35	2022-09-05	11.9076	13.3694	15.0712	9.99828	11.2252	12.6532	30438.6	31475.9	32376.9	5.33036	5.91736	6.61228	4.0018	4.3901	4.81231
2B	0.55	0.65	1.3	30	60	35	2022-09-06	12.0386	13.5286	15.2638	10.1082	11.3589	12.8149	30438.7	31476.1	32377	5.41114	6.01167	6.72323	3.98709	4.38045	4.8046
2B	0.55	0.65	1.3	30	60	35	2022-09-07	12.1724	13.6907	15.4608	10.2205	11.4954	12.9801	30438.8	31476.2	32377.1	5.49402	6.10827	6.83648	3.97932	4.37221	4.8006
2B	0.55	0.65	1.3	30	60	35	2022-09-08	12.3093	13.856	15.662	10.3355	11.6343	13.1489	30438.9	31476.3	32377.2	5.57793	6.20645	6.95196	3.97731	4.36703	4.7987
2B	0.55	0.65	1.3	30	60	35	2022-09-09	12.4491	14.0245	15.8671	10.4528	11.7758	13.3209	30439	31476.4	32377.4	5.66314	6.30705	7.06973	3.9743	4.3662	4.80083
2B	0.55	0.65	1.3	30	60	35	2022-09-10	12.5916	14.1962	16.0762	10.5725	11.9201	13.4962	30439.1	31476.5	32377.5	5.74966	6.40909	7.18981	3.97294	4.36677	4.80581
2B	0.55	0.65	1.3	30	60	35	2022-09-11	12.737	14.3716	16.2893	10.6946	12.0672	13.675	30439.2	31476.6	32377.6	5.83755	6.51267	7.31222	3.97712	4.37179	4.81343
2B	0.55	0.65	1.3	30	60	35	2022-09-12	12.8853	14.5502	16.5063	10.8191	12.2173	13.857	30439.3	31476.7	32377.7	5.92646	6.61807	7.43696	3.98311	4.37907	4.82444
2B	0.55	0.65	1.3	30	60	35	2022-09-13	13.0362	14.7326	16.7271	10.9459	12.3704	14.0422	30439.4	31476.8	32377.9	6.01683	6.72568	7.56403	3.98904	4.38578	4.84052
2B	0.55	0.65	1.3	30	60	35	2022-09-14	13.1902	14.9186	16.9517	11.0753	12.5267	14.2307	30439.5	31476.9	32378	6.10865	6.83523	7.69343	3.99802	4.39862	4.85738
2B	0.55	0.65	1.3	30	60	35	2022-09-15	13.3468	15.1077	17.1798	11.2069	12.6857	14.4225	30439.6	31477.1	32378.1	6.20192	6.94613	7.82517	4.00928	4.41472	4.87829
2B	0.55	0.65	1.3	30	60	35	2022-09-16	13.5058	15.2999	17.4116	11.3405	12.8473	14.6176	30439.7	31477.2	32378.3	6.29662	7.05939	7.95929	4.02297	4.43056	4.902
2B	0.55	0.65	1.3	30	60	35	2022-09-17	13.667	15.4951	17.6469	11.476	13.0114	14.8158	30439.8	31477.3	32378.4	6.39272	7.17413	8.09575	4.03897	4.44972	4.92825
2B	0.55	0.65	1.3	30	60	35	2022-09-18	13.8303	15.6931	17.8859	11.6133	13.1778	15.017	30439.9	31477.4	32378.5	6.49024	7.29078	8.23457	4.05843	4.4712	4.95538
2B	0.55	0.65	1.3	30	60	35	2022-09-19	13.9957	15.8938	18.1286	11.7524	13.3466	15.2211	30440	31477.5	32378.7	6.58915	7.4091	8.37575	4.07911	4.49603	4.98521
2B	0.55	0.65	1.3	30	60	35	2022-09-20	14.1631	16.0969	18.3749	11.8931	13.5175	15.4279	30440.2	31477.7	32378.8	6.68944	7.52922	8.51926	4.1018	4.52149	5.01806
2B	0.55	0.65	1.3	30	60	35	2022-09-21	14.3323	16.3026	18.6242	12.0354	13.6904	15.6374	30440.3	31477.8	32378.9	6.79108	7.65146	8.66512	4.12377	4.54947	5.05516
2B	0.55	0.65	1.3	30	60	35	2022-09-22	14.5031	16.511	18.8766	12.1791	13.8655	15.8498	30440.4	31477.9	32379.1	6.89404	7.77581	8.81328	4.14954	4.57944	5.0901
2B	0.55	0.65	1.3	30	60	35	2022-09-23	14.6755	16.7213	19.1324	12.3241	14.0421	16.0651	30440.5	31478.1	32379.2	6.99833	7.90138	8.9637	4.17501	4.61277	5.12989
2B	0.55	0.65	1.3	30	60	35	2022-09-24	14.8492	16.933	19.3913	12.4704	14.2197	16.283	30440.6	31478.2	32379.4	7.10403	8.0287	9.11641	4.20273	4.64711	5.17548
2B	0.55	0.65	1.3	30	60	35	2022-09-25	15.0231	17.1462	19.6535	12.6174	14.3989	16.5033	30440.7	31478.3	32379.5	7.2111	8.1577	9.27136	4.2331	4.68329	5.2228
2B	0.55	0.65	1.3	30	60	35	2022-09-26	15.1968	17.3611	19.9183	12.7641	14.5797	16.7261	30440.9	31478.5	32379.7	7.31945	8.28805	9.42826	4.26588	4.72081	5.27241
2B	0.55	0.65	1.3	30	60	35	2022-09-27	15.3713	17.5776	20.1856	12.9112	14.762	16.951	30441	31478.6	32379.9	7.42914	8.41998	9.58713	4.30068	4.76077	5.32426
2B	0.55	0.65	1.3	30	60	35	2022-09-28	15.5465	17.7956	20.4552	13.0587	14.9454	17.178	30441.1	31478.7	32380	7.5407	8.55344	9.74813	4.33629	4.8045	5.37884
2B	0.55	0.65	1.3	30	60	35	2022-09-29	15.7223	18.015	20.7281	13.2069	15.13	17.4071	30441.2	31478.9	32380.2	7.65384	8.68878	9.91123	4.37454	4.84948	5.43637
2B	0.55	0.65	1.3	30	60	35	2022-09-30	15.8987	18.2358	21.0029	13.3554	15.3159	17.6381	30441.4	31479	32380.3	7.76681	8.82563	10.0764	4.41451	4.89629	5.49609
2B	0.55	0.65	1.3	30	60	35	2022-10-01	16.0757	18.4581	21.2798	13.5045	15.5031	17.8709	30441.5	31479.2	32380.5	7.88036	8.96381	10.2435	4.45379	4.94555	5.55804
2B	0.55	0.65	1.3	30	60	35	2022-10-02	16.2531	18.6823	21.5586	13.654	15.6918	18.1056	30441.6	31479.3	32380.7	7.99488	9.10311	10.4126	4.49399	4.9966	5.62199
2B	0.55	0.65	1.3	30	60	35	2022-10-03	16.4309	18.9076	21.839	13.8037	15.8813	18.342	30441.8	31479.5	32380.9	8.11035	9.24377	10.5848	4.53839	5.05018	5.68589
2B	0.55	0.65	1.3	30	60	35	2022-10-04	16.6088	19.1334	22.1204	13.9536	16.0712	18.5796	30441.9	31479.6	32381	8.22669	9.38608	10.759	4.58405	5.10461	5.7518
2B	0.55	0.65	1.3	30	60	35	2022-10-05	16.7868	19.36	22.4028	14.1036	16.2618	18.8181	30442	31479.8	32381.2	8.34385	9.52939	10.9347	4.63042	5.1605	5.81962
2B	0.55	0.65	1.3	30	60	35	2022-10-06	16.9647	19.5867	22.6863	14.2535	16.4528	19.0569	30442.2	31480	32381.4	8.46177	9.67364	11.1126	4.67766	5.21799	5.8895
2B	0.55	0.65	1.3	30	60	35	2022-10-07	17.1424	19.8136	22.9709	14.4032	16.6439	19.2963	30442.3	31480.1	32381.6	8.58039	9.81955	11.2922	4.72585	5.27573	5.96116
2B	0.55	0.65	1.3	30	60	35	2022-10-08	17.3196	20.04	23.2567	14.5525	16.8349	19.5364	30442.5	31480.3	32381.8	8.69963	9.96671	11.4728	4.77513	5.33678	6.03504
2B	0.55	0.65	1.3	30	60	35	2022-10-09	17.4963	20.2662	23.5439	14.7014	17.0253	19.7776	30442.6	31480.4	32381.9	8.81954	10.115	11.6551	4.8255	5.39959	6.11372
2B	0.55	0.65	1.3	30	60	35	2022-10-10	17.6722	20.4912	23.8315	14.8497	17.2151	20.0194	30442.7	31480.6	32382.1	8.93997	10.2639	11.8386	4.87651	5.46314	6.194
2B	0.55	0.65	1.3	30	60	35	2022-10-11	17.8472	20.7161	24.1186	14.9972	17.4047	20.2604	30442.9	31480.8	32382.3	9.06082	10.4138	12.0234	4.92995	5.52769	6.27631
2B	0.55	0.65	1.3	30	60	35	2022-10-12	18.0211	20.9403	24.4047	15.1438	17.5936	20.5013	30443	31480.9	32382.5	9.18201	10.5651	12.2093	4.98421	5.59511	6.3603
2B	0.55	0.65	1.3	30	60	35	2022-10-13	18.1939	21.1637	24.6903	15.2895	17.7816	20.7417	30443.2	31481.1	32382.7	9.30346	10.7167	12.3962	5.03934	5.66194	6.44612
2B	0.55	0.65	1.3	30	60	35	2022-10-14	18.3652	21.3859	24.9749	15.434	17.9688	20.9816	30443.3	31481.3	32382.9	9.42509	10.8687	12.5841	5.09514	5.73119	6.53318
2B	0.55	0.65	1.3	30	60	35	2022-10-15	18.5351	21.6069	25.2582	15.5771	18.1553	21.2209	30443.5	31481.5	32383.1	9.54681	11.0219	12.7729	5.15189	5.80212	6.61948
2B	0.55	0.65	1.3	30	60	35	2022-10-16	18.7032	21.8267	25.54	15.719	18.3406	21.4591	30443.7	31481.7	32383.3	9.66853	11.1753	12.9624	5.20982	5.87407	6.70721
2B	0.55	0.65	1.3	30	60	35	2022-10-17	18.8693	22.045	25.8203	15.8591	18.5252	21.6961	30443.8	31481.8	32383.5	9.79017	11.3287	13.1527	5.26872	5.94784	6.79636
2B	0.55	0.65	1.3	30	60	35	2022-10-18	19.0344	22.262	26.099	15.9977	18.7082	21.9315	30444	31482	32383.7	9.91163	11.4819	13.3435	5.32836	6.02175	6.88668
2B	0.55	0.65	1.3	30	60	35	2022-10-19	19.1971	22.4767	26.3759	16.135	18.8893	22.1651	30444.1	31482.2	32384	10.0328	11.6358	13.5347	5.38757	6.09658	6.97858
2B	0.55	0.65	1.3	30	60	35	2022-10-20	19.3572	22.6889	26.6503	16.2701	19.0682	22.3967	30444.3	31482.4	32384.2	10.1536	11.7895	13.7263	5.4491	6.17153	7.07231
2B	0.55	0.65	1.3	30	60	35	2022-10-21	19.5149	22.8985	26.9221	16.4031	19.2449	22.6259	30444.5	31482.6	32384.4	10.2739	11.9428	13.918	5.5115	6.24884	7.16925
2B	0.55	0.65	1.3	30	60	35	2022-10-22	19.6697	23.1052	27.1908	16.5338	19.4191	22.8526	30444.6	31482.8	32384.6	10.3937	12.0955	14.1097	5.57392	6.3273	7.26721
2B	0.55	0.65	1.3	30	60	35	2022-10-23	19.8213	23.3085	27.4562	16.6618	19.5907	23.0764	30444.8	31483	32384.8	10.5127	12.2477	14.3013	5.63701	6.40589	7.36613
2B	0.55	0.65	1.3	30	60	35	2022-10-24	19.97	23.5082	27.7178	16.787	19.7593	23.2971	30445	31483.2	32385.1	10.631	12.3994	14.4926	5.70088	6.48475	7.4661
2B	0.55	0.65	1.3	30	60	35	2022-10-25	20.1156	23.704	27.9753	16.9098	19.9247	23.5144	30445.1	31483.4	32385.3	10.7483	12.55	14.6834	5.76513	6.56583	7.56703
2B	0.55	0.65	1.3	30	60	35	2022-10-26	20.2569	23.8952	28.2284	17.0296	20.0863	23.728	30445.3	31483.6	32385.5	10.8646	12.6998	14.8736	5.82961	6.64721	7.66902
2B	0.55	0.65	1.3	30	60	35	2022-10-27	20.3942	24.0811	28.4768	17.1454	20.2435	23.9376	30445.5	31483.8	32385.8	10.9797	12.8487	15.0631	5.89498	6.72907	7.7715
2B	0.55	0.65	1.3	30	60	35	2022-10-28	20.5274	24.2622	28.7202	17.258	20.3965	24.1431	30445.7	31484	32386	11.0936	12.9967	15.2515	5.96033	6.81147	7.87534
2B	0.55	0.65	1.3	30	60	35	2022-10-29	20.6557	24.4383	28.9581	17.3667	20.5454	24.344	30445.8	31484.2	32386.3	11.2061	13.143	15.4387	6.02587	6.89456	7.98001
2B	0.55	0.65	1.3	30	60	35	2022-10-30	20.7783	24.6092	29.1904	17.4709	20.6899	24.5402	30446	31484.4	32386.5	11.3172	13.288	15.6246	6.09174	6.97706	8.08544
2B	0.55	0.65	1.3	30	60	35	2022-10-31	20.8953	24.7746	29.4166	17.57	20.8297	24.7313	30446.2	31484.6	32386.7	11.4265	13.4316	15.8088	6.15746	7.05992	8.19132
2B	0.55	0.65	1.3	30	60	35	2022-11-01	23.2071	27.5673	32.8161	19.5094	23.175	27.5751	30447.1	31485.6	32387.9	11.6121	13.6675	16.1002	6.23956	7.16115	8.32065
2B	0.55	0.65	1.3	30	60	35	2022-11-02	24.9338	29.6617	35.4002	20.9585	24.9332	29.7475	30448	31486.7	32389.2	11.927	14.0571	16.5729	6.3489	7.29623	8.4914
2B	0.55	0.65	1.3	30	60	35	2022-11-03	26.5856	31.6743	37.8657	22.3454	26.62	31.8189	30449	31487.9	32390.5	12.3371	14.5599	17.1751	6.48017	7.4604	8.69567
2B	0.55	0.65	1.3	30	60	35	2022-11-04	28.1989	33.6601	40.2795	23.7002	28.2882	33.8476	30450	31489	32391.8	12.8273	15.153	17.8865	6.63207	7.64916	8.93072
2B	0.55	0.65	1.3	30	60	35	2022-11-05	29.7977	35.605	42.6736	25.0433	29.9223	35.8588	30451.1	31490.3	32393.3	13.3848	15.8242	18.6947	6.80586	7.86134	9.19381
2B	0.55	0.65	1.3	30	60	35	2022-11-06	31.3981	37.5514	45.0693	26.3881	31.555	37.8717	30452.2	31491.6	32394.8	14.0013	16.5625	19.6034	6.99997	8.09607	9.48388
2B	0.55	0.65	1.3	30	60	35	2022-11-07	33.0115	39.5089	47.4905	27.7441	33.2031	39.9062	30453.3	31492.9	32396.3	14.6708	17.3721	20.6186	7.21173	8.35182	9.79921
2B	0.55	0.65	1.3	30	60	35	2022-11-08	34.6645	41.5055	49.9749	29.1317	34.8831	41.9876	30454.5	31494.4	32398	15.3879	18.2522	21.6796	7.44259	8.62828	10.141
2B	0.55	0.65	1.3	30	60	35	2022-11-09	36.3562	43.552	52.5636	30.5538	36.6031	44.1586	30455.8	31495.9	32399.7	16.147	19.1771	22.803	7.69442	8.92566	10.5102
2B	0.55	0.65	1.3	30	60	35	2022-11-10	38.0134	45.6371	55.2068	31.9478	38.3558	46.388	30457.1	31497.4	32401.6	16.9472	20.1465	23.9896	7.95969	9.2464	10.9069
2B	0.55	0.65	1.3	30	60	35	2022-11-11	39.7071	47.7524	57.8814	33.3734	40.1336	48.6401	30458.5	31499.1	32403.5	17.7871	21.159	25.2368	8.23884	9.58781	11.3292
2B	0.55	0.65	1.3	30	60	35	2022-11-12	41.4385	49.9139	60.6213	34.8275	41.9513	50.9442	30460	31500.8	32405.6	18.6634	22.2222	26.5429	8.53458	9.94872	11.7778
2B	0.55	0.65	1.3	30	60	35	2022-11-13	43.2012	52.1573	63.4292	36.3097	43.837	53.3053	30461.6	31502.7	32407.7	19.5733	23.3377	27.9063	8.84715	10.3284	12.2473
2B	0.55	0.65	1.3	30	60	35	2022-11-14	44.9937	54.4517	66.3072	37.8264	45.7679	55.7257	30463.2	31504.6	32410	20.5172	24.4887	29.3258	9.17642	10.7275	12.7422
2B	0.55	0.65	1.3	30	60	35	2022-11-15	46.8115	56.7968	69.2559	39.3453	47.7383	58.2059	30464.9	31506.6	32412.3	21.4644	25.6801	30.8005	9.52255	11.1495	13.2619
2B	0.55	0.65	1.3	30	60	35	2022-11-16	48.6465	59.1965	72.295	40.8903	49.7573	60.7632	30466.6	31508.7	32414.8	22.4387	26.9119	32.3301	9.8856	11.5934	13.8099
2B	0.55	0.65	1.3	30	60	35	2022-11-17	50.5165	61.6602	75.4553	42.4659	51.8299	63.4231	30468.5	31510.9	32417.4	23.4739	28.17	33.9263	10.2642	12.059	14.3859
2B	0.55	0.65	1.3	30	60	35	2022-11-18	52.4748	64.1598	78.7373	44.122	53.9346	66.1824	30470.4	31513.2	32420.2	24.5379	29.4855	35.5945	10.6622	12.5458	14.9908
2B	0.55	0.65	1.3	30	60	35	2022-11-19	54.4817	66.6752	82.0006	45.811	56.053	68.9219	30472.4	31515.7	32423	25.6118	30.8557	37.3236	11.0735	13.05	15.6315
2B	0.55	0.65	1.3	30	60	35	2022-11-20	56.525	69.2461	85.3086	47.5307	58.2148	71.7045	30474.5	31518.2	32426	26.7048	32.2509	39.0946	11.4967	13.5798	16.302
2B	0.55	0.65	1.3	30	60	35	2022-11-21	58.604	71.8809	88.6882	49.2804	60.4325	74.5476	30476.7	31520.8	32429.2	27.8301	33.6884	40.9162	11.9385	14.1337	16.9975
2B	0.55	0.65	1.3	30	60	35	2022-11-22	60.7173	74.566	92.138	51.0592	62.6922	77.4498	30479	31523.6	32432.5	28.9977	35.1651	42.804	12.3919	14.7096	17.7192
2B	0.55	0.65	1.3	30	60	35	2022-11-23	62.8624	77.3116	95.6615	52.8644	64.9983	80.413	30481.3	31526.4	32435.9	30.1903	36.6794	44.75	12.8657	15.3148	18.469
2B	0.55	0.65	1.3	30	60	35	2022-11-24	64.9866	80.1096	99.2706	54.6418	67.3492	83.4473	30483.8	31529.4	32439.5	31.4062	38.237	46.7542	13.3496	15.9433	19.246
2B	0.55	0.65	1.3	30	60	35	2022-11-25	67.0826	82.947	102.968	56.406	69.7409	86.5577	30486.4	31532.4	32443.2	32.6764	39.8364	48.8203	13.8556	16.5873	20.0604
2B	0.55	0.65	1.3	30	60	35	2022-11-26	69.2014	85.8312	106.743	58.1896	72.1715	89.7325	30489	31535.6	32447.1	33.9567	41.4813	50.9304	14.3764	17.2535	20.912
2B	0.55	0.65	1.3	30	60	35	2022-11-27	71.3605	88.7783	110.599	60.0083	74.6499	92.973	30491.8	31538.9	32451.2	35.263	43.1733	53.1034	14.9141	17.9474	21.7874
2B	0.55	0.65	1.3	30	60	35	2022-11-28	73.6052	91.7514	114.552	61.8997	77.1554	96.2992	30494.6	31542.4	32455.4	36.5667	44.9053	55.3332	15.4643	18.6577	22.6874
2B	0.55	0.65	1.3	30	60	35	2022-11-29	75.9079	94.7817	118.567	63.8382	79.7062	99.6777	30497.6	31545.9	32459.8	37.9315	46.6613	57.6198	16.0343	19.3911	23.6143
2B	0.55	0.65	1.3	30	60	35	2022-11-30	78.2351	97.858	122.629	65.7976	82.2957	103.1	30500.7	31549.6	32464.4	39.3283	48.4575	59.9601	16.6249	20.1513	24.571
2B	0.55	0.65	1.3	30	60	35	2022-12-01	80.5839	100.973	126.684	67.7752	84.9184	106.524	30503.9	31553.5	32469.2	40.7498	50.3006	62.3416	17.2327	20.9302	25.5577
2B	0.55	0.65	1.3	30	60	35	2022-12-02	82.95	104.113	130.743	69.7674	87.5582	109.944	30507.2	31557.5	32474.3	42.195	52.166	64.767	17.8576	21.7286	26.5737
2B	0.55	0.65	1.3	30	60	35	2022-12-03	85.3311	107.265	134.809	71.7723	90.2119	113.366	30510.6	31561.6	32479.5	43.663	54.0587	67.2569	18.4995	22.546	27.623
2B	0.55	0.65	1.3	30	60	35	2022-12-04	87.7244	110.441	138.903	73.7877	92.8857	116.812	30514.1	31565.9	32484.9	45.1527	55.9877	69.7964	19.1531	23.387	28.7071
2B	0.55	0.65	1.3	30	60	35	2022-12-05	90.1274	113.638	143.02	75.8113	95.578	120.278	30517.7	31570.3	32490.4	46.663	57.955	72.3839	19.8196	24.2511	29.8213
2B	0.55	0.65	1.3	30	60	35	2022-12-06	92.5372	116.85	147.159	77.8407	98.2796	123.762	30521.5	31574.9	32496.2	48.193	59.9588	75.015	20.4987	25.1338	30.9683
2B	0.55	0.65	1.3	30	60	35	2022-12-07	94.9508	120.069	151.316	79.8734	100.99	127.26	30525.3	31579.6	32502.2	49.741	62.0038	77.6884	21.1883	26.0399	32.1423
2B	0.55	0.65	1.3	30	60	35	2022-12-08	97.3652	123.298	155.495	81.9069	103.708	130.777	30529.3	31584.5	32508.5	51.2873	64.0638	80.3816	21.894	26.9759	33.3384
2B	0.55	0.65	1.3	30	60	35	2022-12-09	99.7773	126.532	159.721	83.9386	106.431	134.337	30533.4	31589.6	32515	52.8414	66.1472	83.0891	22.6192	27.925	34.5621
2B	0.55	0.65	1.3	30	60	35	2022-12-10	102.184	129.766	163.889	85.9656	109.154	137.847	30537.7	31594.8	32521.7	54.4159	68.2492	85.7951	23.3667	28.8974	35.8131
2B	0.55	0.65	1.3	30	60	35	2022-12-11	104.581	132.978	168.089	87.9852	111.86	141.381	30542	31600.2	32528.6	56.005	70.3636	88.5278	24.1328	29.8864	37.0899
2B	0.55	0.65	1.3	30	60	35	2022-12-12	106.967	136.204	172.295	89.9946	114.575	144.918	30546.5	31605.8	32535.7	57.6179	72.4918	91.2876	24.9129	30.8939	38.3925
2B	0.55	0.65	1.3	30	60	35	2022-12-13	109.336	139.444	176.513	91.9908	117.307	148.465	30551.1	31611.6	32543.1	59.2415	74.6353	94.059	25.7059	31.9155	39.7204
2B	0.55	0.65	1.3	30	60	35	2022-12-14	111.686	142.659	180.706	93.9709	120.017	151.994	30555.8	31617.5	32550.5	60.8726	76.7995	96.845	26.5112	32.9528	41.0727
2B	0.55	0.65	1.3	30	60	35	2022-12-15	114.014	145.828	184.889	95.932	122.687	155.511	30560.7	31623.6	32558.1	62.5088	78.9732	99.639	27.328	34.0038	42.4482
2B	0.55	0.65	1.3	30	60	35	2022-12-16	116.315	148.953	189.097	97.8707	125.322	159.052	30565.6	31629.8	32565.8	64.1354	81.1524	102.443	28.1562	35.0746	43.8466
2B	0.55	0.65	1.3	30	60	35	2022-12-17	118.584	152.071	193.263	99.7826	127.945	162.561	30570.7	31636.2	32573.7	65.7485	83.3363	105.276	28.9946	36.1666	45.2678
2B	0.55	0.65	1.3	30	60	35	2022-12-18	120.816	155.175	197.363	101.663	130.555	166.008	30575.9	31642.8	32581.9	67.3451	85.5516	108.168	29.8429	37.2826	46.7177
2B	0.55	0.65	1.3	30	60	35	2022-12-19	122.994	158.219	201.415	103.496	133.118	169.432	30581.3	31649.6	32590.3	68.9366	87.7803	111.064	30.6999	38.4012	48.1735
2B	0.55	0.65	1.3	30	60	35	2022-12-20	125.105	161.177	205.479	105.272	135.609	172.851	30586.8	31656.5	32599.1	70.5214	89.9803	113.976	31.565	39.5352	49.6533
2B	0.55	0.65	1.3	30	60	35	2022-12-21	127.129	164.093	209.345	106.977	138.07	176.117	30592.4	31663.7	32608.1	72.0976	92.1462	116.859	32.4375	40.6835	51.1508
2B	0.55	0.65	1.3	30	60	35	2022-12-22	129.103	166.951	213.083	108.641	140.475	179.266	30598.1	31670.9	32617.3	73.6631	94.3034	119.717	33.3163	41.838	52.657
2B	0.55	0.65	1.3	30	60	35	2022-12-23	131.025	169.72	216.763	110.262	142.807	182.357	30603.9	31678.3	32626.7	75.2158	96.4591	122.567	34.2006	43.0052	54.1757
2B	0.55	0.65	1.3	30	60	35	2022-12-24	132.893	172.427	220.416	111.837	145.091	185.432	30609.9	31685.9	32636.4	76.7536	98.6065	125.417	35.089	44.1746	55.7048
2B	0.55	0.65	1.3	30	60	35	2022-12-25	134.702	175.062	223.984	113.363	147.311	188.437	30616	31693.7	32646.3	78.2742	100.76	128.26	35.9805	45.3464	57.236
2B	0.55	0.65	1.3	30	60	35	2022-12-26	136.451	177.62	227.472	114.837	149.466	191.371	30622.2	31701.6	32656.4	79.7754	102.909	131.068	36.8741	46.5236	58.7607
2B	0.55	0.65	1.3	30	60	35	2022-12-27	138.134	180.098	230.886	116.256	151.551	194.245	30628.5	31709.7	32666.8	81.255	105.027	133.839	37.7689	47.7138	60.2825
2B	0.55	0.65	1.3	30	60	35	2022-12-28	139.751	182.488	234.202	117.62	153.567	197.037	30634.9	31718	32677.3	82.7108	107.09	136.6	38.6549	48.9142	61.8082
2B	0.55	0.65	1.3	30	60	35	2022-12-29	141.297	184.78	237.404	118.924	155.498	199.734	30641.5	31726.5	32688	84.1404	109.14	139.362	39.535	50.1167	63.3379
2B	0.55	0.65	1.3	30	60	35	2022-12-30	142.772	186.985	240.477	120.168	157.359	202.324	30648.1	31735.2	32698.8	85.5419	111.151	142.113	40.4091	51.312	64.8783
2B	0.55	0.65	1.3	30	60	35	2022-12-31	144.181	189.126	243.426	121.359	159.17	204.808	30654.9	31744	32709.9	86.9133	113.13	144.833	41.2803	52.5082	66.4262
2C	0.5	0.65	1.2	25	55	30	2022-08-05	12.4197	13.6418	15.1627	10.4573	11.4867	12.7655	30668.5	31651.7	32558.7	4.1768	4.57866	5.04464	6.33073	6.93833	7.60195
2C	0.5	0.65	1.2	25	55	30	2022-08-06	12.2434	13.4578	14.9694	10.3083	11.3312	12.602	30668.6	31651.8	32558.8	4.25594	4.66829	5.14691	6.20299	6.79586	7.44261
2C	0.5	0.65	1.2	25	55	30	2022-08-07	12.1462	13.3611	14.8744	10.2257	11.249	12.5212	30668.7	31651.9	32558.9	4.32571	4.74747	5.23778	6.07987	6.6595	7.29036
2C	0.5	0.65	1.2	25	55	30	2022-08-08	12.1042	13.3254	14.8486	10.1897	11.2182	12.4987	30668.8	31652	32559	4.3902	4.8209	5.32239	5.96168	6.52768	7.1452
2C	0.5	0.65	1.2	25	55	30	2022-08-09	12.1016	13.3333	14.8723	10.1867	11.2238	12.5177	30668.9	31652.1	32559.1	4.45204	4.89175	5.40417	5.84751	6.40287	7.00847
2C	0.5	0.65	1.2	25	55	30	2022-08-10	12.1273	13.3726	14.9318	10.2075	11.256	12.5668	30669	31652.2	32559.2	4.51271	4.96176	5.48538	5.73833	6.28295	6.87927
2C	0.5	0.65	1.2	25	55	30	2022-08-11	12.174	13.4362	15.018	10.246	11.3085	12.6383	30669	31652.2	32559.3	4.57365	5.03222	5.56749	5.63487	6.16915	6.75778
2C	0.5	0.65	1.2	25	55	30	2022-08-12	12.2368	13.5168	15.1246	10.2981	11.3755	12.727	30669.1	31652.3	32559.4	4.63564	5.10389	5.65146	5.5369	6.06391	6.64264
2C	0.5	0.65	1.2	25	55	30	2022-08-13	12.3123	13.6113	15.2472	10.3608	11.4541	12.8292	30669.2	31652.4	32559.5	4.69922	5.17749	5.73787	5.44577	5.96245	6.53159
2C	0.5	0.65	1.2	25	55	30	2022-08-14	12.3985	13.7179	15.3832	10.4325	11.5428	12.9426	30669.3	31652.5	32559.6	4.76478	5.25328	5.8271	5.35883	5.86847	6.42656
2C	0.5	0.65	1.2	25	55	30	2022-08-15	12.4934	13.8344	15.5303	10.5118	11.64	13.0656	30669.4	31652.6	32559.7	4.8324	5.33151	5.91937	5.27533	5.78047	6.32811
2C	0.5	0.65	1.2	25	55	30	2022-08-16	12.5961	13.9593	15.687	10.5976	11.7441	13.1965	30669.5	31652.7	32559.8	4.9025	5.41262	6.0148	5.19984	5.69725	6.235
2C	0.5	0.65	1.2	25	55	30	2022-08-17	12.7058	14.0916	15.8523	10.6893	11.8546	13.3349	30669.6	31652.8	32559.9	4.97519	5.49627	6.11348	5.12882	5.61971	6.14778
2C	0.5	0.65	1.2	25	55	30	2022-08-18	12.822	14.2316	16.0257	10.7865	11.9714	13.4801	30669.7	31653	32560.1	5.05018	5.58264	6.21539	5.06151	5.54722	6.06631
2C	0.5	0.65	1.2	25	55	30	2022-08-19	12.9443	14.3783	16.2066	10.8886	12.0943	13.6317	30669.8	31653.1	32560.2	5.12745	5.67191	6.32053	4.99977	5.47964	5.98986
2C	0.5	0.65	1.2	25	55	30	2022-08-20	13.0718	14.5317	16.3954	10.9953	12.2227	13.7898	30669.9	31653.2	32560.3	5.207	5.76375	6.42896	4.94286	5.41766	5.92412
2C	0.5	0.65	1.2	25	55	30	2022-08-21	13.2049	14.6915	16.5915	11.1066	12.3567	13.9543	30670	31653.3	32560.4	5.28884	5.85831	6.54066	4.89196	5.3596	5.86542
2C	0.5	0.65	1.2	25	55	30	2022-08-22	13.3435	14.8574	16.7948	11.2226	12.4957	14.1251	30670	31653.4	32560.5	5.37299	5.95544	6.65572	4.84333	5.30652	5.80789
2C	0.5	0.65	1.2	25	55	30	2022-08-23	13.4875	15.0297	17.0057	11.3425	12.6401	14.3019	30670.1	31653.5	32560.6	5.45943	6.05502	6.77412	4.79807	5.25722	5.76009
2C	0.5	0.65	1.2	25	55	30	2022-08-24	13.6352	15.2078	17.2242	11.4665	12.7897	14.4851	30670.2	31653.6	32560.8	5.54818	6.15715	6.89554	4.75453	5.21342	5.71258
2C	0.5	0.65	1.2	25	55	30	2022-08-25	13.7889	15.3921	17.4503	11.5954	12.9445	14.6747	30670.3	31653.7	32560.9	5.63924	6.26204	7.01978	4.71809	5.17485	5.6693
2C	0.5	0.65	1.2	25	55	30	2022-08-26	13.9477	15.583	17.684	11.7286	13.1048	14.8708	30670.4	31653.8	32561	5.73154	6.36986	7.14735	4.68586	5.14168	5.63381
2C	0.5	0.65	1.2	25	55	30	2022-08-27	14.1121	15.7806	17.9252	11.8671	13.2708	15.0733	30670.6	31653.9	32561.2	5.82577	6.48035	7.27784	4.658	5.11322	5.60239
2C	0.5	0.65	1.2	25	55	30	2022-08-28	14.2826	15.9846	18.174	12.0094	13.4421	15.2822	30670.7	31654.1	32561.3	5.92261	6.5936	7.41158	4.63357	5.09105	5.57661
2C	0.5	0.65	1.2	25	55	30	2022-08-29	14.4564	16.195	18.4304	12.1547	13.6186	15.4976	30670.8	31654.2	32561.4	6.02181	6.70987	7.54876	4.61188	5.06999	5.55492
2C	0.5	0.65	1.2	25	55	30	2022-08-30	14.6343	16.4118	18.6942	12.3039	13.8006	15.7194	30670.9	31654.3	32561.6	6.12327	6.82886	7.68942	4.59438	5.0516	5.53949
2C	0.5	0.65	1.2	25	55	30	2022-08-31	14.817	16.6345	18.9656	12.4573	13.9876	15.9475	30671	31654.4	32561.7	6.22716	6.94992	7.83363	4.58098	5.03742	5.52936
2C	0.5	0.65	1.2	25	55	30	2022-09-01	15.0047	16.863	19.2448	12.6149	14.1795	16.182	30671.1	31654.6	32561.8	6.33383	7.07385	7.98143	4.57029	5.02685	5.52036
2C	0.5	0.65	1.2	25	55	30	2022-09-02	15.1973	17.098	19.5318	12.7767	14.3766	16.4232	30671.2	31654.7	32562	6.44226	7.20074	8.13285	4.56351	5.02067	5.51453
2C	0.5	0.65	1.2	25	55	30	2022-09-03	15.395	17.3407	19.8266	12.943	14.5799	16.6709	30671.3	31654.8	32562.1	6.55258	7.33079	8.28794	4.55987	5.01755	5.51263
2C	0.5	0.65	1.2	25	55	30	2022-09-04	15.5978	17.5892	20.1292	13.1137	14.7888	16.9252	30671.4	31655	32562.3	6.66519	7.46376	8.44675	4.55913	5.01735	5.51612
2C	0.5	0.65	1.2	25	55	30	2022-09-05	15.8059	17.8438	20.4397	13.2888	15.0028	17.1861	30671.5	31655.1	32562.4	6.78025	7.59992	8.60935	4.56161	5.02236	5.524
2C	0.5	0.65	1.2	25	55	30	2022-09-06	16.019	18.1046	20.7579	13.4682	15.2222	17.4537	30671.7	31655.2	32562.6	6.89739	7.73917	8.77578	4.56845	5.03221	5.53396
2C	0.5	0.65	1.2	25	55	30	2022-09-07	16.2374	18.3715	21.0841	13.6519	15.4467	17.728	30671.8	31655.4	32562.7	7.01701	7.88172	8.9461	4.57758	5.04241	5.54878
2C	0.5	0.65	1.2	25	55	30	2022-09-08	16.461	18.6445	21.4182	13.84	15.6764	18.0089	30671.9	31655.5	32562.9	7.13913	8.02748	9.12041	4.5898	5.05656	5.57199
2C	0.5	0.65	1.2	25	55	30	2022-09-09	16.6897	18.9237	21.7603	14.0326	15.9109	18.2965	30672	31655.7	32563	7.26389	8.17643	9.29875	4.60247	5.07622	5.59677
2C	0.5	0.65	1.2	25	55	30	2022-09-10	16.9239	19.2084	22.1104	14.2299	16.1504	18.5908	30672.2	31655.8	32563.2	7.39188	8.32824	9.48207	4.61972	5.09862	5.62411
2C	0.5	0.65	1.2	25	55	30	2022-09-11	17.1636	19.4987	22.4693	14.4316	16.3942	18.892	30672.3	31655.9	32563.4	7.52314	8.4831	9.67038	4.64201	5.12369	5.65771
2C	0.5	0.65	1.2	25	55	30	2022-09-12	17.4083	19.7949	22.8369	14.6374	16.6433	19.2003	30672.4	31656.1	32563.5	7.65706	8.64139	9.8631	4.66322	5.15124	5.69827
2C	0.5	0.65	1.2	25	55	30	2022-09-13	17.6579	20.0967	23.2126	14.8474	16.8973	19.5161	30672.6	31656.3	32563.7	7.79362	8.80314	10.0601	4.69103	5.18309	5.73987
2C	0.5	0.65	1.2	25	55	30	2022-09-14	17.9123	20.4043	23.5966	15.0615	17.1562	19.8389	30672.7	31656.4	32563.9	7.93308	8.96851	10.2614	4.72079	5.21841	5.78842
2C	0.5	0.65	1.2	25	55	30	2022-09-15	18.1713	20.718	23.9886	15.2795	17.4202	20.1686	30672.8	31656.6	32564.1	8.07528	9.13809	10.4672	4.74864	5.25508	5.83952
2C	0.5	0.65	1.2	25	55	30	2022-09-16	18.4351	21.0381	24.3891	15.5014	17.6897	20.505	30673	31656.7	32564.2	8.22012	9.31174	10.6773	4.78332	5.2963	5.89219
2C	0.5	0.65	1.2	25	55	30	2022-09-17	18.7035	21.3652	24.7976	15.7273	17.9651	20.8485	30673.1	31656.9	32564.4	8.36722	9.48886	10.892	4.81918	5.34174	5.95146
2C	0.5	0.65	1.2	25	55	30	2022-09-18	18.9765	21.6985	25.2144	15.9571	18.2456	21.1987	30673.3	31657.1	32564.6	8.51695	9.66955	11.1111	4.85727	5.39253	6.01346
2C	0.5	0.65	1.2	25	55	30	2022-09-19	19.254	22.0377	25.6387	16.1907	18.5309	21.556	30673.4	31657.2	32564.8	8.66928	9.85362	11.3348	4.89753	5.44297	6.07601
2C	0.5	0.65	1.2	25	55	30	2022-09-20	19.5358	22.3824	26.0705	16.4279	18.821	21.9197	30673.6	31657.4	32565	8.82672	10.0411	11.5631	4.9393	5.49849	6.14605
2C	0.5	0.65	1.2	25	55	30	2022-09-21	19.8223	22.7324	26.5098	16.6689	19.1158	22.2896	30673.7	31657.6	32565.2	8.98677	10.2318	11.7959	4.98473	5.55686	6.21958
2C	0.5	0.65	1.2	25	55	30	2022-09-22	20.113	23.0874	26.9565	16.9137	19.4149	22.6659	30673.9	31657.8	32565.4	9.14745	10.4258	12.0334	5.03505	5.61793	6.2951
2C	0.5	0.65	1.2	25	55	30	2022-09-23	20.4077	23.4475	27.4107	17.1619	19.7182	23.0483	30674	31658	32565.6	9.31023	10.6234	12.2756	5.08653	5.68209	6.37221
2C	0.5	0.65	1.2	25	55	30	2022-09-24	20.7063	23.8129	27.8723	17.4135	20.026	23.4369	30674.2	31658.1	32565.8	9.4762	10.8244	12.5225	5.14273	5.74786	6.45656
2C	0.5	0.65	1.2	25	55	30	2022-09-25	21.0088	24.1834	28.3411	17.6683	20.3381	23.8317	30674.3	31658.3	32566	9.6447	11.0289	12.774	5.20007	5.81551	6.54685
2C	0.5	0.65	1.2	25	55	30	2022-09-26	21.3149	24.5586	28.8167	17.9262	20.6543	24.2325	30674.5	31658.5	32566.2	9.81586	11.2368	13.0303	5.26004	5.88821	6.63784
2C	0.5	0.65	1.2	25	55	30	2022-09-27	21.6246	24.9383	29.2981	18.1871	20.9746	24.6389	30674.7	31658.7	32566.5	9.98963	11.4483	13.2913	5.32123	5.96396	6.73222
2C	0.5	0.65	1.2	25	55	30	2022-09-28	21.9375	25.3227	29.7856	18.4508	21.2986	25.05	30674.8	31658.9	32566.7	10.1653	11.6629	13.557	5.38616	6.04121	6.8303
2C	0.5	0.65	1.2	25	55	30	2022-09-29	22.2531	25.7116	30.2794	18.7165	21.6263	25.466	30675	31659.1	32566.9	10.3431	11.8807	13.8274	5.45302	6.12155	6.93153
2C	0.5	0.65	1.2	25	55	30	2022-09-30	22.5708	26.105	30.7796	18.9847	21.9578	25.8875	30675.2	31659.3	32567.2	10.5234	12.1016	14.1025	5.52233	6.20645	7.03704
2C	0.5	0.65	1.2	25	55	30	2022-10-01	22.8901	26.5027	31.286	19.2546	22.2929	26.3141	30675.4	31659.5	32567.4	10.7062	12.3256	14.3822	5.59414	6.29372	7.14458
2C	0.5	0.65	1.2	25	55	30	2022-10-02	23.2112	26.9051	31.7985	19.5256	22.6318	26.7459	30675.6	31659.8	32567.6	10.8915	12.5528	14.6666	5.66837	6.38336	7.25646
2C	0.5	0.65	1.2	25	55	30	2022-10-03	23.5358	27.3119	32.3167	19.7995	22.9745	27.1826	30675.7	31660	32567.9	11.0791	12.7835	14.9553	5.74311	6.47611	7.37135
2C	0.5	0.65	1.2	25	55	30	2022-10-04	23.8626	27.7223	32.8405	20.0748	23.3205	27.624	30675.9	31660.2	32568.1	11.2696	13.0175	15.2482	5.81856	6.57025	7.48996
2C	0.5	0.65	1.2	25	55	30	2022-10-05	24.1924	28.1363	33.3696	20.3522	23.6694	28.07	30676.1	31660.4	32568.4	11.4624	13.2556	15.5456	5.89582	6.66626	7.61152
2C	0.5	0.65	1.2	25	55	30	2022-10-06	24.5238	28.5539	33.9038	20.6324	24.021	28.5202	30676.3	31660.7	32568.6	11.6575	13.4969	15.8473	5.97677	6.76449	7.73669
2C	0.5	0.65	1.2	25	55	30	2022-10-07	24.858	28.9746	34.4428	20.9139	24.3754	28.9744	30676.5	31660.9	32568.9	11.8548	13.7409	16.1527	6.06079	6.86646	7.86515
2C	0.5	0.65	1.2	25	55	30	2022-10-08	25.1943	29.3981	34.9862	21.1974	24.7323	29.4325	30676.7	31661.1	32569.2	12.0541	13.9872	16.4623	6.14685	6.97304	7.99754
2C	0.5	0.65	1.2	25	55	30	2022-10-09	25.5329	29.8242	35.5338	21.4831	25.0912	29.8942	30676.9	31661.4	32569.5	12.2551	14.2369	16.776	6.23488	7.08098	8.13318
2C	0.5	0.65	1.2	25	55	30	2022-10-10	25.8734	30.2527	36.0852	21.7702	25.4521	30.359	30677.1	31661.6	32569.7	12.4575	14.4896	17.0937	6.32472	7.19071	8.27335
2C	0.5	0.65	1.2	25	55	30	2022-10-11	26.2146	30.6829	36.6402	22.0582	25.8148	30.8269	30677.3	31661.9	32570	12.6617	14.7448	17.4147	6.41549	7.30433	8.41429
2C	0.5	0.65	1.2	25	55	30	2022-10-12	26.5571	31.1147	37.1982	22.3469	26.1788	31.2974	30677.5	31662.1	32570.3	12.8677	15.0025	17.7381	6.50706	7.41934	8.55765
2C	0.5	0.65	1.2	25	55	30	2022-10-13	26.8999	31.5476	37.7589	22.6361	26.5439	31.7703	30677.7	31662.4	32570.6	13.0753	15.263	18.0649	6.60139	7.53551	8.70436
2C	0.5	0.65	1.2	25	55	30	2022-10-14	27.243	31.9815	38.3219	22.9254	26.9098	32.245	30678	31662.6	32570.9	13.2845	15.5259	18.3952	6.69758	7.6545	8.85442
2C	0.5	0.65	1.2	25	55	30	2022-10-15	27.5849	32.4158	38.8866	23.2143	27.276	32.7213	30678.2	31662.9	32571.2	13.4961	15.791	18.7289	6.79567	7.77691	9.00846
2C	0.5	0.65	1.2	25	55	30	2022-10-16	27.9255	32.8501	39.4527	23.5023	27.6424	33.1988	30678.4	31663.2	32571.5	13.7094	16.058	19.0659	6.89549	7.90165	9.16591
2C	0.5	0.65	1.2	25	55	30	2022-10-17	28.2661	33.2841	40.0199	23.7893	28.0084	33.6772	30678.6	31663.4	32571.8	13.9239	16.327	19.406	6.99693	8.02891	9.3264
2C	0.5	0.65	1.2	25	55	30	2022-10-18	28.6056	33.7168	40.5877	24.0758	28.3734	34.1562	30678.9	31663.7	32572.2	14.1395	16.5979	19.7489	7.09992	8.15646	9.4896
2C	0.5	0.65	1.2	25	55	30	2022-10-19	28.9435	34.1486	41.1556	24.361	28.7375	34.6352	30679.1	31664	32572.5	14.3562	16.8705	20.0944	7.20353	8.28734	9.6555
2C	0.5	0.65	1.2	25	55	30	2022-10-20	29.2796	34.5793	41.723	24.6448	29.1008	35.114	30679.3	31664.3	32572.8	14.574	17.1444	20.4425	7.3104	8.41995	9.82399
2C	0.5	0.65	1.2	25	55	30	2022-10-21	29.6135	35.0085	42.2896	24.9266	29.4628	35.592	30679.6	31664.6	32573.2	14.792	17.4194	20.793	7.41783	8.55454	9.99469
2C	0.5	0.65	1.2	25	55	30	2022-10-22	29.9449	35.4356	42.8547	25.2064	29.8231	36.0689	30679.8	31664.9	32573.5	15.0107	17.6956	21.1456	7.52779	8.69102	10.1681
2C	0.5	0.65	1.2	25	55	30	2022-10-23	30.2734	35.86	43.4178	25.4838	30.1813	36.5441	30680.1	31665.2	32573.8	15.2301	17.9732	21.5002	7.63857	8.82941	10.3437
2C	0.5	0.65	1.2	25	55	30	2022-10-24	30.5989	36.2818	43.9784	25.7586	30.5374	37.0172	30680.3	31665.5	32574.2	15.4501	18.2514	21.8564	7.75088	8.97033	10.5229
2C	0.5	0.65	1.2	25	55	30	2022-10-25	30.9206	36.7008	44.5359	26.0304	30.8912	37.4878	30680.6	31665.8	32574.6	15.6701	18.5304	22.2142	7.86489	9.11303	10.7048
2C	0.5	0.65	1.2	25	55	30	2022-10-26	31.2384	37.1163	45.0897	26.2987	31.242	37.9552	30680.8	31666.1	32574.9	15.8901	18.8097	22.5732	7.98015	9.25699	10.8889
2C	0.5	0.65	1.2	25	55	30	2022-10-27	31.5518	37.5272	45.6392	26.5633	31.5888	38.4191	30681.1	31666.4	32575.3	16.1097	19.0891	22.9332	8.09594	9.40246	11.0752
2C	0.5	0.65	1.2	25	55	30	2022-10-28	31.8603	37.9329	46.1837	26.8236	31.9314	38.8789	30681.3	31666.7	32575.7	16.3288	19.3684	23.2939	8.21231	9.54934	11.2635
2C	0.5	0.65	1.2	25	55	30	2022-10-29	32.1634	38.3328	46.7227	27.0795	32.2693	39.334	30681.6	31667	32576	16.5472	19.6475	23.655	8.32976	9.69752	11.4537
2C	0.5	0.65	1.2	25	55	30	2022-10-30	32.4607	38.7269	47.2555	27.3308	32.6022	39.784	30681.9	31667.4	32576.4	16.7647	19.9258	24.0162	8.44705	9.84686	11.6456
2C	0.5	0.65	1.2	25	55	30	2022-10-31	32.752	39.1143	47.7816	27.577	32.9296	40.2282	30682.1	31667.7	32576.8	16.9811	20.2028	24.3773	8.56582	9.99701	11.8393
2C	0.5	0.65	1.2	25	55	30	2022-11-01	36.423	43.6205	53.2988	30.6633	36.721	44.8608	30683.4	31669.3	32578.7	17.3132	20.6185	24.9018	8.70881	10.1763	12.0696
2C	0.5	0.65	1.2	25	55	30	2022-11-02	39.2601	47.0999	57.6282	33.0502	39.6457	48.509	30684.8	31670.9	32580.6	17.8383	21.2697	25.7061	8.89552	10.4072	12.3642
2C	0.5	0.65	1.2	25	55	30	2022-11-03	41.9805	50.4798	61.9064	35.3409	42.4911	52.1079	30686.2	31672.6	32582.7	18.5039	22.0977	26.7215	9.11658	10.6807	12.712
2C	0.5	0.65	1.2	25	55	30	2022-11-04	44.6574	53.8371	66.1484	37.5939	45.3168	55.6768	30687.7	31674.4	32584.8	19.2832	23.0678	27.9373	9.3692	10.9937	13.1095
2C	0.5	0.65	1.2	25	55	30	2022-11-05	47.3338	57.191	70.4279	39.8468	48.138	59.2778	30689.2	31676.3	32587	20.1691	24.1636	29.3251	9.64985	11.3442	13.5557
2C	0.5	0.65	1.2	25	55	30	2022-11-06	50.0372	60.5735	74.7641	42.123	50.9819	62.9272	30690.8	31678.3	32589.4	21.1585	25.3754	30.8601	9.95912	11.7324	14.0484
2C	0.5	0.65	1.2	25	55	30	2022-11-07	52.7794	64.0433	79.1962	44.4327	53.9012	66.6559	30692.5	31680.4	32591.9	22.2379	26.6947	32.5313	10.2964	12.1572	14.5848
2C	0.5	0.65	1.2	25	55	30	2022-11-08	55.5759	67.616	83.6951	46.7878	56.9074	70.4395	30694.3	31682.6	32594.5	23.3955	28.1335	34.3306	10.6612	12.6152	15.1633
2C	0.5	0.65	1.2	25	55	30	2022-11-09	58.4424	71.2747	88.2614	49.201	59.9884	74.2831	30696.2	31684.9	32597.3	24.629	29.6721	36.2526	11.0533	13.1082	15.7861
2C	0.5	0.65	1.2	25	55	30	2022-11-10	61.3913	75.0535	92.9911	51.6818	63.171	78.2619	30698.2	31687.4	32600.3	25.9353	31.2771	38.2949	11.4746	13.6353	16.4539
2C	0.5	0.65	1.2	25	55	30	2022-11-11	64.4314	78.9488	97.891	54.2406	66.4515	82.3873	30700.3	31690.1	32603.4	27.3121	32.9779	40.469	11.9246	14.2001	17.1691
2C	0.5	0.65	1.2	25	55	30	2022-11-12	67.5527	82.9703	102.948	56.8649	69.8381	86.6454	30702.5	31692.8	32606.7	28.7578	34.7774	42.7872	12.4033	14.8011	17.9283
2C	0.5	0.65	1.2	25	55	30	2022-11-13	70.7791	87.1192	108.17	59.5835	73.3328	91.0478	30704.8	31695.8	32610.2	30.2717	36.6686	45.1807	12.9107	15.4372	18.7339
2C	0.5	0.65	1.2	25	55	30	2022-11-14	74.0652	91.3863	113.575	62.3606	76.9308	95.6044	30707.3	31698.8	32613.8	31.8532	38.6529	47.6716	13.4474	16.1103	19.5886
2C	0.5	0.65	1.2	25	55	30	2022-11-15	77.4582	95.7644	119.162	65.2228	80.6188	100.312	30709.8	31702	32617.7	33.5026	40.725	50.2761	14.0139	16.826	20.4945
2C	0.5	0.65	1.2	25	55	30	2022-11-16	80.9618	100.268	124.931	68.1755	84.4132	105.172	30712.5	31705.3	32621.8	35.2186	42.8848	53.0129	14.6103	17.5768	21.4542
2C	0.5	0.65	1.2	25	55	30	2022-11-17	84.561	104.879	130.886	71.2085	88.3024	110.195	30715.4	31708.8	32626.1	37.0011	45.1229	55.8809	15.242	18.3693	22.4557
2C	0.5	0.65	1.2	25	55	30	2022-11-18	88.2559	109.652	137.045	74.3224	92.3202	115.391	30718.4	31712.6	32630.7	38.8422	47.4545	58.8822	15.905	19.2008	23.5062
2C	0.5	0.65	1.2	25	55	30	2022-11-19	92.0469	114.546	143.399	77.5175	96.4437	120.745	30721.5	31716.5	32635.4	40.7195	49.8452	61.9901	16.5997	20.0678	24.617
2C	0.5	0.65	1.2	25	55	30	2022-11-20	95.9339	119.584	149.94	80.7936	100.688	126.257	30724.8	31720.7	32640.5	42.647	52.3149	65.168	17.3266	20.9818	25.7816
2C	0.5	0.65	1.2	25	55	30	2022-11-21	99.9164	124.743	156.666	84.1503	105.035	131.924	30728.2	31725.1	32645.7	44.6324	54.8941	68.4544	18.0859	21.9469	26.9996
2C	0.5	0.65	1.2	25	55	30	2022-11-22	103.993	130.057	163.575	87.5867	109.513	137.746	30731.9	31729.7	32651.3	46.6797	57.6018	71.8924	18.878	22.9504	28.272
2C	0.5	0.65	1.2	25	55	30	2022-11-23	108.164	135.506	170.668	91.1019	114.106	143.723	30735.7	31734.4	32657.1	48.8145	60.3958	75.4725	19.6994	24.0016	29.601
2C	0.5	0.65	1.2	25	55	30	2022-11-24	112.426	141.104	177.943	94.6946	118.826	149.847	30739.7	31739.4	32663.2	51.0558	63.2708	79.1768	20.5485	25.1018	30.9873
2C	0.5	0.65	1.2	25	55	30	2022-11-25	116.778	146.862	185.359	98.3632	123.681	156.08	30743.9	31744.6	32669.6	53.3671	66.2415	83.0096	21.4305	26.2516	32.4322
2C	0.5	0.65	1.2	25	55	30	2022-11-26	121.218	152.72	192.914	102.106	128.617	162.445	30748.2	31750	32676.3	55.7464	69.2921	86.9673	22.3545	27.4388	33.9366
2C	0.5	0.65	1.2	25	55	30	2022-11-27	125.743	158.697	200.634	105.921	133.654	168.95	30752.8	31755.7	32683.3	58.1823	72.4398	91.0504	23.3178	28.6718	35.5013
2C	0.5	0.65	1.2	25	55	30	2022-11-28	130.351	164.785	208.516	109.806	138.784	175.591	30757.5	31761.6	32690.7	60.6474	75.6813	95.2587	24.3164	29.9504	37.1266
2C	0.5	0.65	1.2	25	55	30	2022-11-29	135.026	170.956	216.554	113.745	143.986	182.364	30762.5	31767.8	32698.3	63.1757	79.005	99.5852	25.3503	31.2766	38.8134
2C	0.5	0.65	1.2	25	55	30	2022-11-30	139.748	177.222	224.742	117.726	149.267	189.266	30767.6	31774.3	32706.3	65.7664	82.4345	104.022	26.4193	32.6482	40.562
2C	0.5	0.65	1.2	25	55	30	2022-12-01	144.537	183.606	233.133	121.764	154.65	196.336	30772.9	31781	32714.7	68.4202	85.9629	108.576	27.5228	34.06	42.3727
2C	0.5	0.65	1.2	25	55	30	2022-12-02	149.384	190.068	241.688	125.849	160.093	203.547	30778.5	31788	32723.4	71.1361	89.57	113.248	28.662	35.5161	44.2529
2C	0.5	0.65	1.2	25	55	30	2022-12-03	154.265	196.624	250.376	129.964	165.617	210.867	30784.3	31795.3	32732.5	73.912	93.256	118.039	29.8367	37.0226	46.201
2C	0.5	0.65	1.2	25	55	30	2022-12-04	159.194	203.304	259.183	134.12	171.237	218.289	30790.3	31802.9	32742	76.7761	97.0266	122.923	31.0394	38.5835	48.2125
2C	0.5	0.65	1.2	25	55	30	2022-12-05	164.169	210.112	268.091	138.315	176.966	225.796	30796.5	31810.8	32751.9	79.7656	100.862	127.912	32.2614	40.1924	50.2875
2C	0.5	0.65	1.2	25	55	30	2022-12-06	169.28	216.978	277.071	142.628	182.747	233.36	30803	31819	32762.1	82.8239	104.785	133.009	33.517	41.8496	52.4256
2C	0.5	0.65	1.2	25	55	30	2022-12-07	174.479	223.863	286.138	147.015	188.584	240.997	30809.7	31827.6	32772.8	85.942	108.804	138.21	34.8056	43.5581	54.6264
2C	0.5	0.65	1.2	25	55	30	2022-12-08	179.805	230.865	295.274	151.507	194.499	248.693	30816.6	31836.4	32783.8	89.118	112.892	143.512	36.1266	45.3104	56.8892
2C	0.5	0.65	1.2	25	55	30	2022-12-09	185.168	237.937	304.458	156.03	200.462	256.43	30823.8	31845.6	32795.3	92.3504	117.017	148.933	37.48	47.0984	59.213
2C	0.5	0.65	1.2	25	55	30	2022-12-10	190.477	245.05	313.668	160.5	206.458	264.195	30831.2	31855.1	32807.2	95.6328	121.18	154.439	38.8659	48.9385	61.5945
2C	0.5	0.65	1.2	25	55	30	2022-12-11	195.714	252.174	322.902	164.915	212.449	271.983	30838.9	31864.8	32819.6	98.8983	125.433	160.013	40.3021	50.8246	64.035
2C	0.5	0.65	1.2	25	55	30	2022-12-12	200.922	259.292	332.155	169.306	218.449	279.781	30846.8	31874.9	32832.3	102.182	129.782	165.667	41.7924	52.7536	66.5334
2C	0.5	0.65	1.2	25	55	30	2022-12-13	206.116	266.402	341.406	173.684	224.443	287.577	30855	31885.3	32845.4	105.502	134.198	171.394	43.2991	54.7269	69.0881
2C	0.5	0.65	1.2	25	55	30	2022-12-14	211.283	273.505	350.637	178.041	230.437	295.36	30863.5	31896	32859.2	108.856	138.667	177.188	44.837	56.7423	71.6977
2C	0.5	0.65	1.2	25	55	30	2022-12-15	216.434	280.554	359.829	182.384	236.37	303.113	30872.2	31907.2	32873.5	112.242	143.184	183.041	46.3912	58.784	74.3603
2C	0.5	0.65	1.2	25	55	30	2022-12-16	221.554	287.571	368.957	186.702	242.282	310.813	30881.2	31918.6	32888.1	115.654	147.744	188.946	47.9701	60.8624	77.074
2C	0.5	0.65	1.2	25	55	30	2022-12-17	226.633	294.569	378.013	190.986	248.178	318.453	30890.4	31930.4	32903.2	119.089	152.342	194.896	49.5768	62.9894	79.8365
2C	0.5	0.65	1.2	25	55	30	2022-12-18	231.665	301.483	386.991	195.23	254.004	326.034	30900	31942.6	32918.7	122.543	156.962	200.895	51.2092	65.1609	82.6455
2C	0.5	0.65	1.2	25	55	30	2022-12-19	236.64	308.311	395.879	199.427	259.781	333.524	30909.7	31955.2	32934.6	126.009	161.599	206.937	52.8656	67.3652	85.4983
2C	0.5	0.65	1.2	25	55	30	2022-12-20	241.551	315.123	404.646	203.569	265.527	340.912	30919.8	31968	32951.1	129.458	166.247	213.001	54.5444	69.5847	88.4128
2C	0.5	0.65	1.2	25	55	30	2022-12-21	246.388	321.846	413.274	207.649	271.191	348.179	30930.1	31981.3	32968	132.908	170.904	219.088	56.2438	71.8316	91.3577
2C	0.5	0.65	1.2	25	55	30	2022-12-22	251.143	328.455	421.742	211.66	276.754	355.308	30940.7	31994.9	32985.4	136.356	175.565	225.174	57.9628	74.1163	94.3384
2C	0.5	0.65	1.2	25	55	30	2022-12-23	255.813	334.931	430.033	215.599	282.21	362.289	30951.6	32009	33003.3	139.787	180.224	231.25	59.6995	76.4344	97.3514
2C	0.5	0.65	1.2	25	55	30	2022-12-24	260.478	341.268	438.129	219.531	287.55	369.105	30962.7	32023.3	33021.6	143.186	184.888	237.304	61.4519	78.7739	100.385
2C	0.5	0.65	1.2	25	55	30	2022-12-25	265.13	347.456	446.013	223.456	292.767	375.744	30974.2	32037.9	33040.4	146.566	189.51	243.326	63.2184	81.14	103.443
2C	0.5	0.65	1.2	25	55	30	2022-12-26	269.672	353.484	453.667	227.287	297.849	382.191	30985.8	32052.8	33059.7	149.923	194.116	249.306	64.9971	83.522	106.522
2C	0.5	0.65	1.2	25	55	30	2022-12-27	274.093	359.339	461.092	231.017	302.781	388.459	30997.8	32068.1	33079.5	153.251	198.723	255.232	66.7858	85.9215	109.623
2C	0.5	0.65	1.2	25	55	30	2022-12-28	278.382	365.001	468.248	234.636	307.546	394.495	31010	32083.8	33099.7	156.609	203.289	261.094	68.5827	88.3391	112.744
2C	0.5	0.65	1.2	25	55	30	2022-12-29	282.53	370.454	475.133	238.136	312.135	400.293	31022.4	32099.8	33120.3	159.964	207.801	266.881	70.3856	90.7562	115.882
2C	0.5	0.65	1.2	25	55	30	2022-12-30	286.522	375.687	481.739	241.507	316.542	405.849	31035.2	32116.2	33141.4	163.279	212.224	272.582	72.1929	93.1803	119.024
2C	0.5	0.65	1.2	25	55	30	2022-12-31	290.327	380.698	488.076	244.722	320.769	411.163	31048.1	32132.9	33163	166.557	216.562	278.186	74.0057	95.6101	122.169
2D	0.55	0.6	1.3	30	60	35	2022-08-05	15.2718	17.0582	19.2975	12.8206	14.3214	16.1992	31605.8	32476.9	33395.4	5.19623	5.78208	6.52392	7.54528	8.25025	9.03187
2D	0.55	0.6	1.3	30	60	35	2022-08-06	15.0448	16.8148	19.0342	12.6297	14.1164	15.9776	31605.9	32477	33395.5	5.28952	5.88797	6.64849	7.39399	8.08452	8.85462
2D	0.55	0.6	1.3	30	60	35	2022-08-07	14.9141	16.6811	18.8975	12.5193	14.0032	15.8619	31606	32477.1	33395.7	5.3711	5.98091	6.75798	7.24489	7.92644	8.68487
2D	0.55	0.6	1.3	30	60	35	2022-08-08	14.8508	16.6239	18.8496	12.4654	13.9543	15.8203	31606.1	32477.2	33395.8	5.44582	6.06682	6.85918	7.10649	7.7757	8.52212
2D	0.55	0.6	1.3	30	60	35	2022-08-09	14.8353	16.6208	18.8638	12.4513	13.9507	15.8307	31606.2	32477.3	33395.9	5.5172	6.14928	6.95643	6.97486	7.63201	8.36509
2D	0.55	0.6	1.3	30	60	35	2022-08-10	14.8538	16.6565	18.9214	12.4659	13.9797	15.8768	31606.3	32477.4	33396.1	5.58752	6.2305	7.05206	6.84594	7.49372	8.2179
2D	0.55	0.6	1.3	30	60	35	2022-08-11	14.8973	16.7204	19.0089	12.5013	14.0324	15.9487	31606.5	32477.6	33396.2	5.6579	6.31225	7.14847	6.72393	7.36465	8.07537
2D	0.55	0.6	1.3	30	60	35	2022-08-12	14.9594	16.8055	19.1197	12.5523	14.1029	16.0401	31606.6	32477.7	33396.3	5.72904	6.39586	7.24692	6.60781	7.24131	7.9415
2D	0.55	0.6	1.3	30	60	35	2022-08-13	15.036	16.9077	19.2491	12.6156	14.1877	16.1478	31606.7	32477.8	33396.5	5.80143	6.48209	7.34812	6.5043	7.12844	7.81504
2D	0.55	0.6	1.3	30	60	35	2022-08-14	15.1243	17.024	19.3951	12.6888	14.2843	16.2696	31606.8	32477.9	33396.6	5.8756	6.5706	7.45252	6.40702	7.02167	7.70294
2D	0.55	0.6	1.3	30	60	35	2022-08-15	15.2224	17.1524	19.5559	12.7701	14.3912	16.4043	31606.9	32478	33396.8	5.95205	6.66215	7.56035	6.31534	6.91865	7.59097
2D	0.55	0.6	1.3	30	60	35	2022-08-16	15.3291	17.2912	19.7317	12.8593	14.5068	16.5514	31607	32478.2	33396.9	6.03089	6.75676	7.6718	6.22539	6.82222	7.48996
2D	0.55	0.6	1.3	30	60	35	2022-08-17	15.4451	17.4386	19.9198	12.9558	14.6299	16.7088	31607.1	32478.3	33397	6.11218	6.85421	7.78696	6.14042	6.73032	7.39633
2D	0.55	0.6	1.3	30	60	35	2022-08-18	15.5683	17.5941	20.1192	13.0584	14.7599	16.875	31607.2	32478.4	33397.2	6.19616	6.95431	7.90585	6.05955	6.64663	7.30623
2D	0.55	0.6	1.3	30	60	35	2022-08-19	15.6982	17.7576	20.3278	13.1666	14.8961	17.0491	31607.4	32478.5	33397.3	6.28332	7.05716	8.02848	5.98492	6.56928	7.22813
2D	0.55	0.6	1.3	30	60	35	2022-08-20	15.8344	17.9291	20.5459	13.2803	15.039	17.2312	31607.5	32478.7	33397.5	6.37305	7.16347	8.15485	5.91738	6.49726	7.14955
2D	0.55	0.6	1.3	30	60	35	2022-08-21	15.9769	18.1095	20.7722	13.3992	15.1893	17.4199	31607.6	32478.8	33397.6	6.4653	7.27245	8.28495	5.85843	6.43129	7.0805
2D	0.55	0.6	1.3	30	60	35	2022-08-22	16.1256	18.2972	21.0066	13.5234	15.3461	17.6158	31607.7	32478.9	33397.8	6.5603	7.3844	8.41874	5.80651	6.37289	7.02036
2D	0.55	0.6	1.3	30	60	35	2022-08-23	16.2802	18.491	21.2496	13.6526	15.5071	17.8186	31607.8	32479.1	33398	6.65782	7.49965	8.55624	5.75347	6.31734	6.96591
2D	0.55	0.6	1.3	30	60	35	2022-08-24	16.4408	18.6902	21.5013	13.787	15.6735	18.0295	31608	32479.2	33398.1	6.75747	7.6182	8.69742	5.70586	6.26751	6.91944
2D	0.55	0.6	1.3	30	60	35	2022-08-25	16.6074	18.8961	21.7625	13.9263	15.8458	18.2484	31608.1	32479.4	33398.3	6.8589	7.7398	8.84224	5.66121	6.22428	6.87819
2D	0.55	0.6	1.3	30	60	35	2022-08-26	16.7799	19.1093	22.0338	14.0709	16.0243	18.4757	31608.2	32479.5	33398.4	6.96323	7.86422	8.99029	5.62472	6.18475	6.83886
2D	0.55	0.6	1.3	30	60	35	2022-08-27	16.9586	19.3297	22.3143	14.2205	16.2087	18.7104	31608.3	32479.6	33398.6	7.07007	7.99194	9.14203	5.59026	6.14985	6.80771
2D	0.55	0.6	1.3	30	60	35	2022-08-28	17.1431	19.5549	22.6034	14.375	16.3974	18.9523	31608.5	32479.8	33398.8	7.17937	8.12318	9.29746	5.56164	6.12124	6.78194
2D	0.55	0.6	1.3	30	60	35	2022-08-29	17.3334	19.7861	22.8998	14.5343	16.5909	19.2009	31608.6	32479.9	33398.9	7.29143	8.25746	9.45599	5.53798	6.09559	6.75695
2D	0.55	0.6	1.3	30	60	35	2022-08-30	17.5292	20.025	23.2034	14.6983	16.7909	19.4554	31608.7	32480.1	33399.1	7.40608	8.39454	9.61829	5.51443	6.07473	6.73989
2D	0.55	0.6	1.3	30	60	35	2022-08-31	17.7305	20.2711	23.5142	14.8668	16.9973	19.716	31608.9	32480.2	33399.3	7.52328	8.53477	9.78441	5.49532	6.05879	6.72946
2D	0.55	0.6	1.3	30	60	35	2022-09-01	17.9371	20.5248	23.8317	15.0399	17.2096	19.9821	31609	32480.4	33399.5	7.64289	8.67815	9.95438	5.48301	6.04653	6.72458
2D	0.55	0.6	1.3	30	60	35	2022-09-02	18.1492	20.7862	24.157	15.2176	17.4284	20.2547	31609.1	32480.5	33399.7	7.76477	8.82473	10.1282	5.47486	6.03967	6.72028
2D	0.55	0.6	1.3	30	60	35	2022-09-03	18.3665	21.0548	24.4906	15.3997	17.6533	20.5342	31609.3	32480.7	33399.8	7.88893	8.97445	10.306	5.4685	6.03944	6.72601
2D	0.55	0.6	1.3	30	60	35	2022-09-04	18.5891	21.329	24.8324	15.5863	17.8827	20.8207	31609.4	32480.8	33400	8.0155	9.12741	10.4878	5.46551	6.04163	6.73638
2D	0.55	0.6	1.3	30	60	35	2022-09-05	18.8169	21.6082	25.1824	15.7771	18.1171	21.1141	31609.6	32481	33400.2	8.14463	9.2837	10.6736	5.46724	6.04592	6.74756
2D	0.55	0.6	1.3	30	60	35	2022-09-06	19.0497	21.8907	25.5406	15.9724	18.354	21.4144	31609.7	32481.2	33400.4	8.2763	9.44317	10.8653	5.46819	6.05673	6.76739
2D	0.55	0.6	1.3	30	60	35	2022-09-07	19.2876	22.1801	25.907	16.1718	18.5966	21.7217	31609.9	32481.3	33400.6	8.41056	9.60563	11.0618	5.47364	6.06929	6.79216
2D	0.55	0.6	1.3	30	60	35	2022-09-08	19.5304	22.477	26.2815	16.3755	18.8454	22.0358	31610	32481.5	33400.8	8.54742	9.7714	11.2642	5.48765	6.08589	6.8216
2D	0.55	0.6	1.3	30	60	35	2022-09-09	19.7782	22.7809	26.6641	16.5833	19.1003	22.3566	31610.2	32481.7	33401	8.6869	9.94052	11.4718	5.50323	6.10872	6.85228
2D	0.55	0.6	1.3	30	60	35	2022-09-10	20.0307	23.0912	27.0547	16.7951	19.3606	22.6843	31610.3	32481.9	33401.2	8.82898	10.113	11.6833	5.519	6.13553	6.89103
2D	0.55	0.6	1.3	30	60	35	2022-09-11	20.288	23.4077	27.4533	17.011	19.626	23.0187	31610.5	32482	33401.4	8.97369	10.2889	11.8983	5.53632	6.16273	6.93473
2D	0.55	0.6	1.3	30	60	35	2022-09-12	20.55	23.7301	27.8597	17.2308	19.8965	23.3597	31610.6	32482.2	33401.6	9.12105	10.4682	12.1177	5.55871	6.19143	6.98158
2D	0.55	0.6	1.3	30	60	35	2022-09-13	20.8164	24.0582	28.274	17.4545	20.1715	23.7073	31610.8	32482.4	33401.9	9.27108	10.6509	12.3416	5.58701	6.22878	7.03135
2D	0.55	0.6	1.3	30	60	35	2022-09-14	21.0874	24.3915	28.696	17.6819	20.4513	24.0615	31611	32482.6	33402.1	9.42369	10.8371	12.5698	5.61603	6.2683	7.08632
2D	0.55	0.6	1.3	30	60	35	2022-09-15	21.3627	24.7304	29.1256	17.913	20.7358	24.4221	31611.1	32482.8	33402.3	9.57894	11.0267	12.8011	5.64859	6.31093	7.14548
2D	0.55	0.6	1.3	30	60	35	2022-09-16	21.6422	25.0744	29.5628	18.1478	21.0246	24.789	31611.3	32483	33402.5	9.73678	11.2197	13.0368	5.68366	6.35946	7.21077
2D	0.55	0.6	1.3	30	60	35	2022-09-17	21.926	25.4236	30.0074	18.386	21.3177	25.1622	31611.5	32483.2	33402.8	9.89718	11.4161	13.2767	5.72204	6.41021	7.27545
2D	0.55	0.6	1.3	30	60	35	2022-09-18	22.2137	25.7773	30.4592	18.6276	21.6149	25.5415	31611.7	32483.4	33403	10.0601	11.6157	13.5221	5.76307	6.46448	7.34575
2D	0.55	0.6	1.3	30	60	35	2022-09-19	22.5053	26.1353	30.9181	18.8725	21.9155	25.9268	31611.8	32483.6	33403.2	10.2255	11.8187	13.7735	5.80712	6.52291	7.42253
2D	0.55	0.6	1.3	30	60	35	2022-09-20	22.8007	26.4981	31.3845	19.1206	22.2204	26.3179	31612	32483.8	33403.5	10.3933	12.0242	14.0297	5.85386	6.58275	7.50514
2D	0.55	0.6	1.3	30	60	35	2022-09-21	23.0998	26.8658	31.8579	19.3718	22.5292	26.7155	31612.2	32484	33403.7	10.5632	12.2339	14.2904	5.90331	6.64812	7.59203
2D	0.55	0.6	1.3	30	60	35	2022-09-22	23.4023	27.2383	32.3386	19.6259	22.842	27.1187	31612.4	32484.2	33404	10.7356	12.4471	14.5563	5.95616	6.71698	7.6819
2D	0.55	0.6	1.3	30	60	35	2022-09-23	23.7081	27.6159	32.8264	19.8829	23.1587	27.5283	31612.6	32484.4	33404.2	10.9107	12.664	14.8281	6.01084	6.78881	7.77407
2D	0.55	0.6	1.3	30	60	35	2022-09-24	24.0171	27.9988	33.3207	20.1425	23.4801	27.9434	31612.8	32484.6	33404.5	11.0893	12.8843	15.1045	6.06664	6.86261	7.87032
2D	0.55	0.6	1.3	30	60	35	2022-09-25	24.329	28.3863	33.8214	20.4047	23.8055	28.364	31613	32484.8	33404.8	11.2704	13.107	15.3855	6.12682	6.94041	7.97055
2D	0.55	0.6	1.3	30	60	35	2022-09-26	24.6438	28.7786	34.3282	20.6693	24.1348	28.7897	31613.2	32485.1	33405	11.4541	13.3317	15.671	6.18597	7.02149	8.07391
2D	0.55	0.6	1.3	30	60	35	2022-09-27	24.9613	29.1749	34.8409	20.9361	24.4677	29.2204	31613.4	32485.3	33405.3	11.6401	13.5598	15.9611	6.24968	7.10633	8.18279
2D	0.55	0.6	1.3	30	60	35	2022-09-28	25.2811	29.5751	35.3592	21.2049	24.8039	29.6559	31613.6	32485.5	33405.6	11.8284	13.7913	16.2556	6.31633	7.19184	8.29454
2D	0.55	0.6	1.3	30	60	35	2022-09-29	25.6032	29.979	35.8832	21.4757	25.1431	30.0959	31613.8	32485.8	33405.9	12.019	14.0262	16.5545	6.38541	7.28032	8.40986
2D	0.55	0.6	1.3	30	60	35	2022-09-30	25.9274	30.3865	36.4138	21.7482	25.4855	30.5412	31614	32486	33406.2	12.2119	14.2662	16.8579	6.45754	7.37185	8.52878
2D	0.55	0.6	1.3	30	60	35	2022-10-01	26.2533	30.7974	36.9495	22.0223	25.8308	30.9914	31614.2	32486.2	33406.5	12.4068	14.5088	17.1655	6.53163	7.46706	8.65127
2D	0.55	0.6	1.3	30	60	35	2022-10-02	26.5808	31.211	37.4893	22.2977	26.1788	31.4444	31614.4	32486.5	33406.8	12.6039	14.7537	17.4774	6.60816	7.56519	8.77722
2D	0.55	0.6	1.3	30	60	35	2022-10-03	26.9097	31.6276	38.0322	22.5742	26.5299	31.9005	31614.6	32486.7	33407.1	12.8029	15.0017	17.7936	6.68717	7.66559	8.90715
2D	0.55	0.6	1.3	30	60	35	2022-10-04	27.2397	32.0473	38.5772	22.8518	26.8834	32.3577	31614.8	32487	33407.4	13.0038	15.2519	18.1139	6.76959	7.76881	9.04046
2D	0.55	0.6	1.3	30	60	35	2022-10-05	27.5705	32.4694	39.1243	23.13	27.2388	32.8177	31615.1	32487.2	33407.7	13.2075	15.5048	18.4382	6.8535	7.87628	9.17685
2D	0.55	0.6	1.3	30	60	35	2022-10-06	27.9019	32.894	39.6741	23.4088	27.5963	33.2796	31615.3	32487.5	33408	13.4131	15.7605	18.7663	6.93781	7.98455	9.31629
2D	0.55	0.6	1.3	30	60	35	2022-10-07	28.2336	33.3206	40.2262	23.6879	27.9549	33.7437	31615.5	32487.8	33408.3	13.6204	16.0186	19.0983	7.02543	8.09598	9.45886
2D	0.55	0.6	1.3	30	60	35	2022-10-08	28.5653	33.7479	40.78	23.967	28.3137	34.2091	31615.8	32488	33408.6	13.8292	16.279	19.4339	7.11346	8.20833	9.60469
2D	0.55	0.6	1.3	30	60	35	2022-10-09	28.8965	34.175	41.3336	24.2459	28.6723	34.6732	31616	32488.3	33409	14.0394	16.5417	19.7729	7.20324	8.32366	9.75313
2D	0.55	0.6	1.3	30	60	35	2022-10-10	29.227	34.6016	41.8861	24.5243	29.031	35.1374	31616.2	32488.6	33409.3	14.251	16.8064	20.1152	7.2951	8.44003	9.90522
2D	0.55	0.6	1.3	30	60	35	2022-10-11	29.5564	35.0275	42.4389	24.8018	29.3888	35.6027	31616.5	32488.9	33409.7	14.4638	17.0732	20.4607	7.38898	8.55947	10.0602
2D	0.55	0.6	1.3	30	60	35	2022-10-12	29.8847	35.4523	42.9954	25.0783	29.7463	36.0713	31616.7	32489.2	33410	14.6777	17.3422	20.8091	7.48639	8.68207	10.2188
2D	0.55	0.6	1.3	30	60	35	2022-10-13	30.2114	35.8767	43.5538	25.3533	30.1031	36.5415	31617	32489.5	33410.4	14.8925	17.6131	21.1606	7.58705	8.80643	10.3817
2D	0.55	0.6	1.3	30	60	35	2022-10-14	30.5363	36.3002	44.1142	25.6268	30.4594	37.0137	31617.2	32489.7	33410.7	15.1075	17.8858	21.5156	7.68753	8.93361	10.5476
2D	0.55	0.6	1.3	30	60	35	2022-10-15	30.8589	36.7221	44.6786	25.8985	30.8145	37.4895	31617.5	32490	33411.1	15.3229	18.1599	21.8732	7.78801	9.06355	10.7165
2D	0.55	0.6	1.3	30	60	35	2022-10-16	31.1791	37.1419	45.2436	26.1681	31.168	37.9651	31617.7	32490.3	33411.5	15.5388	18.435	22.2331	7.89137	9.19433	10.8883
2D	0.55	0.6	1.3	30	60	35	2022-10-17	31.4963	37.5588	45.8071	26.4353	31.5192	38.4393	31618	32490.6	33411.8	15.7551	18.7098	22.595	7.9981	9.32936	11.0628
2D	0.55	0.6	1.3	30	60	35	2022-10-18	31.8103	37.9723	46.3683	26.6998	31.8678	38.9117	31618.3	32491	33412.2	15.9711	18.9841	22.954	8.10621	9.46731	11.2395
2D	0.55	0.6	1.3	30	60	35	2022-10-19	32.1207	38.3822	46.9264	26.9613	32.2132	39.3814	31618.5	32491.3	33412.6	16.1869	19.2586	23.3154	8.21502	9.60495	11.4188
2D	0.55	0.6	1.3	30	60	35	2022-10-20	32.4271	38.7883	47.4807	27.2194	32.5552	39.8481	31618.8	32491.6	33413	16.4026	19.5335	23.6812	8.32259	9.74512	11.5996
2D	0.55	0.6	1.3	30	60	35	2022-10-21	32.7292	39.1898	48.0306	27.474	32.8936	40.3112	31619.1	32491.9	33413.4	16.6179	19.8094	24.0476	8.43155	9.88697	11.7845
2D	0.55	0.6	1.3	30	60	35	2022-10-22	33.0265	39.5863	48.5752	27.7246	33.228	40.7698	31619.4	32492.2	33413.8	16.8327	20.0857	24.4111	8.5416	10.0304	11.9717
2D	0.55	0.6	1.3	30	60	35	2022-10-23	33.3187	39.9776	49.1144	27.9709	33.5576	41.2238	31619.6	32492.6	33414.2	17.0468	20.3617	24.7766	8.65288	10.1747	12.1629
2D	0.55	0.6	1.3	30	60	35	2022-10-24	33.6055	40.3632	49.6475	28.2127	33.8823	41.6728	31619.9	32492.9	33414.6	17.2601	20.6372	25.1432	8.76867	10.3192	12.3553
2D	0.55	0.6	1.3	30	60	35	2022-10-25	33.8863	40.7424	50.1734	28.4495	34.2019	42.1159	31620.2	32493.2	33415	17.4723	20.9115	25.5101	8.88543	10.4648	12.5496
2D	0.55	0.6	1.3	30	60	35	2022-10-26	34.1609	41.1147	50.6919	28.6811	34.5159	42.5526	31620.5	32493.6	33415.4	17.6833	21.1841	25.8768	9.00296	10.6118	12.7455
2D	0.55	0.6	1.3	30	60	35	2022-10-27	34.4289	41.4796	51.2023	28.9071	34.8237	42.9827	31620.8	32493.9	33415.9	17.8927	21.4565	26.2422	9.1212	10.7613	12.9432
2D	0.55	0.6	1.3	30	60	35	2022-10-28	34.6898	41.8366	51.7037	29.1272	35.1248	43.4052	31621.1	32494.3	33416.3	18.1005	21.7279	26.6051	9.23984	10.9124	13.1422
2D	0.55	0.6	1.3	30	60	35	2022-10-29	34.9433	42.1852	52.1956	29.3412	35.4188	43.8198	31621.4	32494.6	33416.7	18.3064	21.9978	26.9672	9.35901	11.0643	13.3429
2D	0.55	0.6	1.3	30	60	35	2022-10-30	35.1889	42.525	52.6775	29.5485	35.7054	44.226	31621.7	32495	33417.2	18.5102	22.2656	27.3275	9.47857	11.2152	13.5455
2D	0.55	0.6	1.3	30	60	35	2022-10-31	35.4263	42.8554	53.1487	29.749	35.9842	44.6231	31622	32495.4	33417.6	18.7116	22.5307	27.6855	9.59826	11.3671	13.7492
2D	0.55	0.6	1.3	30	60	35	2022-11-01	39.4361	47.7117	59.3667	33.1089	40.0536	49.8321	31623.5	32497.1	33419.7	19.0376	22.9532	28.2405	9.74463	11.5531	13.9936
2D	0.55	0.6	1.3	30	60	35	2022-11-02	42.3972	51.3912	64.0399	35.591	43.1363	53.7487	31625	32499	33421.9	19.575	23.6455	29.1243	9.93827	11.7949	14.3096
2D	0.55	0.6	1.3	30	60	35	2022-11-03	45.2327	54.9607	68.5476	37.9687	46.1309	57.5278	31626.5	32500.9	33424.2	20.2672	24.5327	30.2479	10.1701	12.0834	14.6837
2D	0.55	0.6	1.3	30	60	35	2022-11-04	47.9979	58.4725	72.9867	40.2881	49.0776	61.2507	31628.2	32502.9	33426.6	21.0887	25.5842	31.5767	10.4366	12.4148	15.1112
2D	0.55	0.6	1.3	30	60	35	2022-11-05	50.7402	61.9489	77.4233	42.5888	51.991	64.9722	31629.9	32505	33429.1	22.0213	26.7762	33.0835	10.736	12.7868	15.589
2D	0.55	0.6	1.3	30	60	35	2022-11-06	53.487	65.445	81.9066	44.8939	54.9259	68.7337	31631.7	32507.2	33431.7	23.0513	28.0876	34.7468	11.0661	13.1984	16.1167
2D	0.55	0.6	1.3	30	60	35	2022-11-07	56.2611	68.9859	86.4995	47.2225	57.8961	72.5835	31633.6	32509.5	33434.5	24.1688	29.5177	36.5521	11.4246	13.6473	16.6927
2D	0.55	0.6	1.3	30	60	35	2022-11-08	59.1117	72.6424	91.2158	49.6109	60.9635	76.5423	31635.6	32512	33437.4	25.3731	31.0304	38.487	11.8125	14.1321	17.316
2D	0.55	0.6	1.3	30	60	35	2022-11-09	62.0191	76.3738	95.975	52.0574	64.0966	80.546	31637.7	32514.5	33440.5	26.6654	32.6451	40.5416	12.2282	14.6534	17.987
2D	0.55	0.6	1.3	30	60	35	2022-11-10	64.9866	80.1511	100.82	54.5464	67.2676	84.6153	31639.9	32517.2	33443.8	28.0252	34.3589	42.7153	12.6711	15.21	18.7056
2D	0.55	0.6	1.3	30	60	35	2022-11-11	68.0978	84.0429	105.783	57.1582	70.5348	88.7829	31642.2	32520	33447.2	29.4275	36.1528	45.0039	13.1424	15.8029	19.4713
2D	0.55	0.6	1.3	30	60	35	2022-11-12	71.2869	88.0291	110.869	59.8365	73.8822	93.0555	31644.7	32523	33450.8	30.8895	38.0215	47.403	13.6422	16.4314	20.2772
2D	0.55	0.6	1.3	30	60	35	2022-11-13	74.5512	92.1175	116.133	62.5784	77.3161	97.4691	31647.2	32526.2	33454.7	32.418	39.9737	49.9096	14.1708	17.0945	21.1278
2D	0.55	0.6	1.3	30	60	35	2022-11-14	77.8687	96.2768	121.56	65.3654	80.8104	102.024	31649.9	32529.5	33458.7	34.0429	42.0091	52.524	14.7236	17.796	22.0246
2D	0.55	0.6	1.3	30	60	35	2022-11-15	81.1855	100.583	127.153	68.1518	84.429	106.721	31652.7	32532.9	33463	35.7445	44.1131	55.2453	15.3042	18.533	22.9684
2D	0.55	0.6	1.3	30	60	35	2022-11-16	84.5426	105	132.932	70.9721	88.1395	111.578	31655.7	32536.6	33467.5	37.4899	46.284	58.0733	15.913	19.3155	23.9605
2D	0.55	0.6	1.3	30	60	35	2022-11-17	87.9624	109.531	138.894	73.8456	91.9463	116.581	31658.8	32540.3	33472.3	39.2575	48.5678	61.016	16.5508	20.137	25.0022
2D	0.55	0.6	1.3	30	60	35	2022-11-18	91.4414	114.144	144.941	76.7689	95.8185	121.656	31662	32544.3	33477.3	41.0814	50.9273	64.0948	17.2177	20.9986	26.0989
2D	0.55	0.6	1.3	30	60	35	2022-11-19	94.9874	118.832	151.157	79.7486	99.7569	126.872	31665.4	32548.4	33482.5	42.9613	53.3364	67.2817	17.9138	21.89	27.26
2D	0.55	0.6	1.3	30	60	35	2022-11-20	98.6006	123.629	157.531	82.7848	103.785	132.235	31668.9	32552.7	33488	44.8925	55.833	70.5624	18.6455	22.8196	28.4715
2D	0.55	0.6	1.3	30	60	35	2022-11-21	102.281	128.533	164.014	85.8776	107.908	137.681	31672.6	32557.3	33493.7	46.8727	58.4348	73.9439	19.415	23.7898	29.7307
2D	0.55	0.6	1.3	30	60	35	2022-11-22	106.032	133.575	170.642	89.0306	112.144	143.249	31676.5	32562	33499.6	48.9018	61.1381	77.4293	20.2236	24.8059	31.0363
2D	0.55	0.6	1.3	30	60	35	2022-11-23	109.858	138.691	177.409	92.2457	116.446	148.934	31680.5	32566.9	33505.8	50.9784	63.9352	81.0311	21.0673	25.8577	32.4128
2D	0.55	0.6	1.3	30	60	35	2022-11-24	113.844	143.932	184.312	95.6026	120.853	154.733	31684.7	32572.1	33512.3	53.1067	66.773	84.7971	21.9437	26.9546	33.8419
2D	0.55	0.6	1.3	30	60	35	2022-11-25	118.001	149.275	191.346	99.0968	125.346	160.643	31689.1	32577.6	33519.1	55.2886	69.7012	88.6885	22.8399	28.0794	35.3339
2D	0.55	0.6	1.3	30	60	35	2022-11-26	122.232	154.665	198.507	102.653	129.883	166.659	31693.7	32583.2	33526.1	57.5319	72.7008	92.6903	23.7614	29.2438	36.8685
2D	0.55	0.6	1.3	30	60	35	2022-11-27	126.517	160.106	205.79	106.249	134.456	172.779	31698.4	32589.1	33533.5	59.8501	75.7739	96.7687	24.7131	30.4531	38.4574
2D	0.55	0.6	1.3	30	60	35	2022-11-28	130.745	165.682	213.191	109.798	139.138	178.996	31703.4	32595.2	33541.3	62.2922	78.9098	100.852	25.7035	31.7204	40.1015
2D	0.55	0.6	1.3	30	60	35	2022-11-29	134.987	171.389	220.701	113.364	143.936	185.306	31708.5	32601.6	33549.5	64.7308	82.1022	104.993	26.7208	33.0295	41.8013
2D	0.55	0.6	1.3	30	60	35	2022-11-30	139.296	177.168	228.314	116.99	148.795	191.703	31713.9	32608.2	33558	67.2193	85.3479	109.228	27.7578	34.3775	43.5569
2D	0.55	0.6	1.3	30	60	35	2022-12-01	143.754	183.024	236.022	120.74	153.719	198.179	31719.4	32614.9	33566.8	69.8148	88.6995	113.662	28.8209	35.7727	45.3682
2D	0.55	0.6	1.3	30	60	35	2022-12-02	148.295	188.937	243.816	124.559	158.687	204.728	31725.2	32622	33576.1	72.4735	92.2086	118.229	29.9101	37.2151	47.2351
2D	0.55	0.6	1.3	30	60	35	2022-12-03	152.886	194.879	251.687	128.419	163.676	211.342	31731.1	32629.3	33585.6	75.183	95.7469	122.824	31.0543	38.6845	49.1522
2D	0.55	0.6	1.3	30	60	35	2022-12-04	157.515	200.834	259.628	132.311	168.681	218.015	31737.3	32636.9	33595.6	77.9418	99.3466	127.546	32.2165	40.2092	51.1229
2D	0.55	0.6	1.3	30	60	35	2022-12-05	162.157	206.817	267.626	136.214	173.709	224.736	31743.7	32644.8	33605.9	80.7477	102.989	132.402	33.3975	41.7653	53.1425
2D	0.55	0.6	1.3	30	60	35	2022-12-06	166.791	212.793	275.716	140.111	178.733	231.552	31750.3	32652.9	33616.6	83.5988	106.655	137.339	34.6051	43.3666	55.2129
2D	0.55	0.6	1.3	30	60	35	2022-12-07	171.422	218.741	283.917	144.006	183.741	238.443	31757.1	32661.3	33627.7	86.4927	110.38	142.367	35.8449	45.015	57.3348
2D	0.55	0.6	1.3	30	60	35	2022-12-08	176.051	224.776	292.122	147.898	188.815	245.307	31764.2	32670.1	33639.2	89.4272	114.133	147.435	37.1125	46.6831	59.5073
2D	0.55	0.6	1.3	30	60	35	2022-12-09	180.68	230.924	300.35	151.79	193.979	252.238	31771.5	32679.1	33651.1	92.3997	117.931	152.613	38.4069	48.3893	61.7295
2D	0.55	0.6	1.3	30	60	35	2022-12-10	185.269	237.017	308.426	155.653	199.093	259.025	31779	32688.4	33663.5	95.4067	121.775	157.859	39.7287	50.1322	64.0007
2D	0.55	0.6	1.3	30	60	35	2022-12-11	189.778	243.079	316.491	159.445	204.19	265.801	31786.8	32698	33676.2	98.4449	125.66	163.169	41.076	51.902	66.3187
2D	0.55	0.6	1.3	30	60	35	2022-12-12	194.265	249.123	324.535	163.218	209.263	272.56	31794.8	32707.9	33689.3	101.509	129.609	168.534	42.448	53.7141	68.6826
2D	0.55	0.6	1.3	30	60	35	2022-12-13	198.722	255.159	332.543	166.967	214.342	279.288	31803	32718.1	33702.9	104.594	133.55	173.949	43.866	55.5477	71.1115
2D	0.55	0.6	1.3	30	60	35	2022-12-14	203.142	261.195	340.494	170.684	219.417	285.969	31811.5	32728.6	33716.9	107.699	137.515	179.408	45.3121	57.413	73.5974
2D	0.55	0.6	1.3	30	60	35	2022-12-15	207.518	267.144	348.385	174.365	224.431	292.599	31820.2	32739.5	33731.3	110.824	141.522	184.903	46.7822	59.3053	76.1255
2D	0.55	0.6	1.3	30	60	35	2022-12-16	211.843	273.116	356.196	178.003	229.448	299.161	31829.1	32750.6	33746.1	113.942	145.568	190.428	48.2864	61.225	78.6982
2D	0.55	0.6	1.3	30	60	35	2022-12-17	216.109	279.047	363.916	181.591	234.433	305.648	31838.3	32762.1	33761.4	117.018	149.636	195.974	49.8227	63.1748	81.3339
2D	0.55	0.6	1.3	30	60	35	2022-12-18	220.309	284.911	371.523	185.125	239.363	312.042	31847.8	32773.9	33777	120.067	153.734	201.534	51.3775	65.1637	84.0067
2D	0.55	0.6	1.3	30	60	35	2022-12-19	224.437	290.684	379.093	188.597	244.215	318.404	31857.4	32785.9	33792.9	123.114	157.798	207.097	52.9498	67.1825	86.7123
2D	0.55	0.6	1.3	30	60	35	2022-12-20	228.484	296.33	386.561	192.002	248.96	324.68	31867.4	32798.3	33809.1	126.152	161.879	212.657	54.5386	69.2337	89.4338
2D	0.55	0.6	1.3	30	60	35	2022-12-21	232.444	301.824	393.921	195.333	253.569	330.868	31877.5	32811	33825.8	129.179	165.906	218.206	56.1305	71.3106	92.1826
2D	0.55	0.6	1.3	30	60	35	2022-12-22	236.31	307.144	401.162	198.586	258.039	336.954	31887.9	32824	33842.8	132.19	169.905	223.734	57.7269	73.4002	94.9558
2D	0.55	0.6	1.3	30	60	35	2022-12-23	240.078	312.378	408.232	201.757	262.446	342.892	31898.6	32837.3	33860.3	135.18	173.904	229.24	59.3337	75.4999	97.7486
2D	0.55	0.6	1.3	30	60	35	2022-12-24	243.745	317.502	415.093	204.843	266.756	348.658	31909.4	32850.8	33878.2	138.145	177.867	234.72	60.9398	77.6131	100.549
2D	0.55	0.6	1.3	30	60	35	2022-12-25	247.297	322.431	421.71	207.832	270.897	354.22	31920.5	32864.6	33896.5	141.08	181.793	240.152	62.5409	79.7362	103.354
2D	0.55	0.6	1.3	30	60	35	2022-12-26	250.731	327.27	428.051	210.721	274.968	359.55	31931.9	32878.7	33915.2	143.965	185.68	245.528	64.1471	81.8517	106.169
2D	0.55	0.6	1.3	30	60	35	2022-12-27	254.035	331.884	434.139	213.496	278.85	364.665	31943.4	32893	33934.3	146.773	189.552	250.846	65.7565	83.9821	108.992
2D	0.55	0.6	1.3	30	60	35	2022-12-28	257.177	336.342	439.961	216.14	282.596	369.555	31955.2	32907.9	33953.8	149.537	193.4	256.117	67.366	86.1275	111.819
2D	0.55	0.6	1.3	30	60	35	2022-12-29	260.178	340.61	445.525	218.665	286.189	374.228	31967.2	32923.1	33973.7	152.251	197.161	261.307	68.9725	88.2629	114.647
2D	0.55	0.6	1.3	30	60	35	2022-12-30	263.026	344.644	450.762	221.061	289.581	378.636	31979.5	32938.6	33994	154.911	200.907	266.405	70.5762	90.4022	117.472
2D	0.55	0.6	1.3	30	60	35	2022-12-31	265.723	348.511	455.631	223.331	292.838	382.725	31991.9	32954.5	34014.8	157.514	204.558	271.246	72.1751	92.556	120.29
3A	0.8	0.9	0.8	10	10	0	2022-08-05	0.306855	0.317195	0.327922	0.272088	0.281232	0.290667	24220.4	27321.1	31532.6	0.625161	0.660745	0.702508	0.395997	0.421761	0.450125
3A	0.8	0.9	0.8	10	10	0	2022-08-06	0.29721	0.307079	0.317325	0.263228	0.27196	0.280956	24220.4	27321.1	31532.6	0.61412	0.648826	0.689635	0.389526	0.414736	0.442521
3A	0.8	0.9	0.8	10	10	0	2022-08-07	0.288637	0.298094	0.307912	0.255394	0.263753	0.272383	24220.4	27321.1	31532.6	0.602984	0.636913	0.676605	0.383016	0.407685	0.434894
3A	0.8	0.9	0.8	10	10	0	2022-08-08	0.280967	0.290065	0.2995	0.248411	0.256448	0.264723	24220.4	27321.1	31532.6	0.591796	0.625029	0.663533	0.376509	0.400661	0.42727
3A	0.8	0.9	0.8	10	10	0	2022-08-09	0.274064	0.282847	0.291917	0.242114	0.249879	0.257823	24220.4	27321.1	31532.6	0.580702	0.613119	0.650535	0.370061	0.393673	0.419694
3A	0.8	0.9	0.8	10	10	0	2022-08-10	0.267823	0.276306	0.285037	0.236435	0.243947	0.251631	24220.4	27321.1	31532.6	0.569699	0.601265	0.637698	0.363658	0.386786	0.412237
3A	0.8	0.9	0.8	10	10	0	2022-08-11	0.262148	0.270386	0.278839	0.231323	0.238595	0.246034	24220.4	27321.1	31532.6	0.55884	0.589525	0.625199	0.35731	0.379959	0.404834
3A	0.8	0.9	0.8	10	10	0	2022-08-12	0.257004	0.264997	0.273206	0.226708	0.233748	0.240946	24220.4	27321.1	31532.6	0.548118	0.578022	0.612918	0.351061	0.373234	0.397525
3A	0.8	0.9	0.8	10	10	0	2022-08-13	0.252335	0.260094	0.268069	0.222499	0.229344	0.236337	24220.4	27321.1	31532.6	0.537538	0.566757	0.600882	0.34492	0.366616	0.390337
3A	0.8	0.9	0.8	10	10	0	2022-08-14	0.248071	0.255635	0.263394	0.218679	0.225341	0.23214	24220.4	27321.1	31532.6	0.527273	0.55571	0.589003	0.338852	0.360106	0.383294
3A	0.8	0.9	0.8	10	10	0	2022-08-15	0.244187	0.251573	0.259119	0.215206	0.221693	0.228312	24220.4	27321.1	31532.6	0.517243	0.545012	0.577348	0.332925	0.353699	0.376392
3A	0.8	0.9	0.8	10	10	0	2022-08-16	0.240659	0.247866	0.255226	0.212035	0.218391	0.22485	24220.4	27321.1	31532.6	0.507482	0.534607	0.566083	0.327096	0.347448	0.369634
3A	0.8	0.9	0.8	10	10	0	2022-08-17	0.237457	0.244495	0.251678	0.209167	0.215381	0.221685	24220.4	27321.1	31532.6	0.497983	0.524391	0.555099	0.321407	0.341344	0.363027
3A	0.8	0.9	0.8	10	10	0	2022-08-18	0.234534	0.241418	0.248439	0.206564	0.21264	0.218813	24220.4	27321.1	31532.6	0.488715	0.514427	0.544359	0.315867	0.335335	0.356568
3A	0.8	0.9	0.8	10	10	0	2022-08-19	0.231865	0.238613	0.245488	0.204202	0.21015	0.216204	24220.4	27321.1	31532.6	0.479589	0.504763	0.533943	0.310424	0.329457	0.350264
3A	0.8	0.9	0.8	10	10	0	2022-08-20	0.229432	0.236062	0.242816	0.202048	0.20788	0.213817	24220.4	27321.1	31532.6	0.470742	0.495373	0.523842	0.305091	0.323734	0.344128
3A	0.8	0.9	0.8	10	10	0	2022-08-21	0.227213	0.233755	0.240384	0.200098	0.205821	0.211645	24220.4	27321.1	31532.6	0.462208	0.486253	0.514002	0.299926	0.318153	0.338109
3A	0.8	0.9	0.8	10	10	0	2022-08-22	0.225205	0.231642	0.238155	0.198312	0.203962	0.209675	24220.4	27321.1	31532.6	0.453984	0.477431	0.504582	0.294879	0.31272	0.332212
3A	0.8	0.9	0.8	10	10	0	2022-08-23	0.223383	0.229727	0.236138	0.196697	0.202281	0.207908	24220.4	27321.1	31532.6	0.446041	0.468932	0.495443	0.289947	0.307451	0.326505
3A	0.8	0.9	0.8	10	10	0	2022-08-24	0.221709	0.227985	0.234309	0.195236	0.20075	0.206304	24220.4	27321.1	31532.6	0.438375	0.460722	0.486592	0.285159	0.302293	0.320959
3A	0.8	0.9	0.8	10	10	0	2022-08-25	0.220188	0.226405	0.232643	0.193905	0.199353	0.204842	24220.4	27321.1	31532.6	0.430958	0.452748	0.478039	0.28051	0.297252	0.315575
3A	0.8	0.9	0.8	10	10	0	2022-08-26	0.218825	0.224971	0.231131	0.192695	0.198088	0.203523	24220.4	27321.1	31532.6	0.423813	0.445079	0.469803	0.275976	0.292368	0.31034
3A	0.8	0.9	0.8	10	10	0	2022-08-27	0.217587	0.22367	0.229781	0.191598	0.196946	0.202324	24220.4	27321.1	31532.6	0.416893	0.437673	0.461894	0.271593	0.287617	0.305244
3A	0.8	0.9	0.8	10	10	0	2022-08-28	0.216463	0.222489	0.228546	0.190607	0.195918	0.201237	24220.4	27321.1	31532.6	0.410226	0.430524	0.454275	0.267334	0.282981	0.300242
3A	0.8	0.9	0.8	10	10	0	2022-08-29	0.215446	0.221427	0.227424	0.189716	0.194982	0.200259	24220.4	27321.1	31532.6	0.403802	0.423642	0.446908	0.263199	0.278488	0.295428
3A	0.8	0.9	0.8	10	10	0	2022-08-30	0.214527	0.22046	0.226413	0.188915	0.194142	0.199368	24220.4	27321.1	31532.6	0.397628	0.416997	0.439741	0.259186	0.274131	0.290739
3A	0.8	0.9	0.8	10	10	0	2022-08-31	0.213691	0.21959	0.225504	0.18819	0.193383	0.198573	24220.4	27321.1	31532.6	0.391684	0.410587	0.432814	0.255289	0.269916	0.286155
3A	0.8	0.9	0.8	10	10	0	2022-09-01	0.21294	0.218805	0.224685	0.187538	0.1927	0.197861	24220.4	27321.1	31532.6	0.385969	0.404444	0.426187	0.251501	0.265801	0.281682
3A	0.8	0.9	0.8	10	10	0	2022-09-02	0.212267	0.218094	0.223945	0.186953	0.192091	0.197219	24220.4	27321.1	31532.6	0.38046	0.398545	0.419824	0.24783	0.261823	0.27735
3A	0.8	0.9	0.8	10	10	0	2022-09-03	0.211665	0.217454	0.223278	0.186436	0.191536	0.196639	24220.4	27321.1	31532.6	0.375151	0.392841	0.413722	0.24427	0.257965	0.273183
3A	0.8	0.9	0.8	10	10	0	2022-09-04	0.211125	0.216879	0.222677	0.185971	0.191044	0.196115	24220.4	27321.1	31532.6	0.370024	0.387365	0.407836	0.240805	0.254208	0.269139
3A	0.8	0.9	0.8	10	10	0	2022-09-05	0.210636	0.216365	0.222143	0.185551	0.190604	0.195641	24220.4	27321.1	31532.6	0.365096	0.3821	0.402132	0.237453	0.250576	0.265217
3A	0.8	0.9	0.8	10	10	0	2022-09-06	0.210202	0.215911	0.221658	0.185178	0.190208	0.195217	24220.4	27321.1	31532.6	0.360362	0.37704	0.396664	0.234204	0.24704	0.261412
3A	0.8	0.9	0.8	10	10	0	2022-09-07	0.209818	0.215509	0.221222	0.18485	0.189854	0.19484	24220.4	27321.1	31532.6	0.355829	0.37218	0.391414	0.231054	0.243617	0.257714
3A	0.8	0.9	0.8	10	10	0	2022-09-08	0.209477	0.215149	0.220835	0.184561	0.189538	0.194507	24220.4	27321.1	31532.6	0.351472	0.367514	0.386394	0.228003	0.240307	0.25412
3A	0.8	0.9	0.8	10	10	0	2022-09-09	0.209173	0.214822	0.220488	0.184305	0.189262	0.194218	24220.4	27321.1	31532.6	0.347291	0.363053	0.381568	0.225042	0.237096	0.250666
3A	0.8	0.9	0.8	10	10	0	2022-09-10	0.208905	0.214532	0.22018	0.184082	0.18902	0.193964	24220.4	27321.1	31532.6	0.343284	0.358772	0.376943	0.222156	0.233987	0.24733
3A	0.8	0.9	0.8	10	10	0	2022-09-11	0.208667	0.214281	0.219908	0.183888	0.188804	0.193736	24220.4	27321.1	31532.6	0.339447	0.354662	0.372524	0.219364	0.230975	0.244101
3A	0.8	0.9	0.8	10	10	0	2022-09-12	0.208458	0.214059	0.219669	0.183712	0.188619	0.19354	24220.4	27321.1	31532.6	0.335783	0.350716	0.368289	0.216665	0.228062	0.240971
3A	0.8	0.9	0.8	10	10	0	2022-09-13	0.208274	0.21386	0.219458	0.18356	0.188458	0.193371	24220.4	27321.1	31532.6	0.332257	0.346931	0.364241	0.214049	0.225233	0.237928
3A	0.8	0.9	0.8	10	10	0	2022-09-14	0.208115	0.21369	0.219274	0.183426	0.188318	0.193224	24220.4	27321.1	31532.6	0.328857	0.343295	0.360366	0.211527	0.222504	0.234969
3A	0.8	0.9	0.8	10	10	0	2022-09-15	0.207978	0.21354	0.219113	0.183312	0.188196	0.193096	24220.4	27321.1	31532.6	0.325596	0.339822	0.35666	0.20908	0.219854	0.232122
3A	0.8	0.9	0.8	10	10	0	2022-09-16	0.20786	0.21341	0.218977	0.183215	0.188092	0.192986	24220.4	27321.1	31532.6	0.322467	0.336508	0.353091	0.206711	0.217287	0.229369
3A	0.8	0.9	0.8	10	10	0	2022-09-17	0.207759	0.213299	0.218861	0.183133	0.188003	0.192893	24220.4	27321.1	31532.6	0.319482	0.333315	0.349662	0.204409	0.214805	0.226697
3A	0.8	0.9	0.8	10	10	0	2022-09-18	0.207676	0.213205	0.218764	0.183063	0.187927	0.192816	24220.4	27321.1	31532.6	0.31662	0.330261	0.346397	0.202179	0.212393	0.224099
3A	0.8	0.9	0.8	10	10	0	2022-09-19	0.207608	0.213126	0.21868	0.183006	0.187865	0.192753	24220.4	27321.1	31532.6	0.313854	0.327337	0.343267	0.200005	0.210072	0.221591
3A	0.8	0.9	0.8	10	10	0	2022-09-20	0.207552	0.213061	0.218613	0.182961	0.187813	0.192703	24220.4	27321.1	31532.6	0.311216	0.324521	0.340269	0.197905	0.207812	0.219176
3A	0.8	0.9	0.8	10	10	0	2022-09-21	0.207507	0.213007	0.218559	0.182926	0.187772	0.192663	24220.4	27321.1	31532.6	0.308717	0.321838	0.337407	0.195874	0.205626	0.216837
3A	0.8	0.9	0.8	10	10	0	2022-09-22	0.20747	0.212964	0.218515	0.1829	0.187741	0.192633	24220.4	27321.1	31532.6	0.306321	0.319265	0.334666	0.193921	0.20352	0.214565
3A	0.8	0.9	0.8	10	10	0	2022-09-23	0.207441	0.212931	0.218481	0.182881	0.187718	0.192612	24220.4	27321.1	31532.6	0.304024	0.316797	0.332039	0.192026	0.201475	0.21237
3A	0.8	0.9	0.8	10	10	0	2022-09-24	0.20742	0.212906	0.218456	0.182869	0.187703	0.192597	24220.4	27321.1	31532.6	0.301822	0.314448	0.329523	0.190197	0.199497	0.210242
3A	0.8	0.9	0.8	10	10	0	2022-09-25	0.207405	0.212889	0.218438	0.182863	0.187694	0.192589	24220.4	27321.1	31532.6	0.299715	0.312187	0.327111	0.188425	0.197583	0.208172
3A	0.8	0.9	0.8	10	10	0	2022-09-26	0.207397	0.212878	0.218427	0.182861	0.18769	0.192587	24220.4	27321.1	31532.6	0.297697	0.310009	0.324805	0.186711	0.195727	0.206158
3A	0.8	0.9	0.8	10	10	0	2022-09-27	0.207394	0.212873	0.21842	0.182864	0.187692	0.192589	24220.4	27321.1	31532.6	0.295753	0.307926	0.322592	0.185047	0.193935	0.204206
3A	0.8	0.9	0.8	10	10	0	2022-09-28	0.207396	0.212873	0.218419	0.182871	0.187698	0.192595	24220.4	27321.1	31532.6	0.293902	0.305936	0.320472	0.183438	0.192201	0.202319
3A	0.8	0.9	0.8	10	10	0	2022-09-29	0.207401	0.212876	0.218422	0.182881	0.187707	0.192605	24220.4	27321.1	31532.6	0.292144	0.304042	0.318442	0.181881	0.190533	0.200484
3A	0.8	0.9	0.8	10	10	0	2022-09-30	0.207409	0.212883	0.218428	0.182894	0.187719	0.192619	24220.4	27321.1	31532.6	0.290465	0.302234	0.316481	0.180371	0.18892	0.198724
3A	0.8	0.9	0.8	10	10	0	2022-10-01	0.20742	0.212893	0.218438	0.182909	0.187734	0.192635	24220.4	27321.2	31532.6	0.288862	0.3005	0.3146	0.178921	0.187365	0.197031
3A	0.8	0.9	0.8	10	10	0	2022-10-02	0.207433	0.212905	0.21845	0.182926	0.187751	0.192654	24220.4	27321.2	31532.6	0.287314	0.298838	0.312799	0.17751	0.185842	0.195388
3A	0.8	0.9	0.8	10	10	0	2022-10-03	0.207447	0.212919	0.218464	0.182944	0.187769	0.192673	24220.4	27321.2	31532.6	0.28583	0.297249	0.311103	0.176148	0.184372	0.193795
3A	0.8	0.9	0.8	10	10	0	2022-10-04	0.207462	0.212934	0.21848	0.182964	0.187789	0.192695	24220.4	27321.2	31532.6	0.284408	0.295743	0.309476	0.174828	0.182954	0.192254
3A	0.8	0.9	0.8	10	10	0	2022-10-05	0.207478	0.21295	0.218496	0.182984	0.187809	0.192716	24220.4	27321.2	31532.6	0.283054	0.294292	0.307886	0.173548	0.181591	0.190767
3A	0.8	0.9	0.8	10	10	0	2022-10-06	0.207495	0.212967	0.218514	0.183005	0.18783	0.192739	24220.4	27321.2	31532.6	0.281747	0.292896	0.306362	0.172313	0.180266	0.189329
3A	0.8	0.9	0.8	10	10	0	2022-10-07	0.207512	0.212984	0.218532	0.183025	0.187851	0.192761	24220.4	27321.2	31532.6	0.280497	0.291549	0.304905	0.171116	0.178974	0.187943
3A	0.8	0.9	0.8	10	10	0	2022-10-08	0.207528	0.213001	0.218549	0.183046	0.187872	0.192783	24220.4	27321.2	31532.6	0.279318	0.290279	0.303514	0.169957	0.177725	0.186606
3A	0.8	0.9	0.8	10	10	0	2022-10-09	0.207544	0.213017	0.218567	0.183066	0.187893	0.192805	24220.4	27321.2	31532.6	0.278185	0.289058	0.302183	0.168844	0.176523	0.185306
3A	0.8	0.9	0.8	10	10	0	2022-10-10	0.20756	0.213033	0.218584	0.183086	0.187913	0.192826	24220.4	27321.2	31532.6	0.277099	0.28789	0.300908	0.16777	0.175363	0.184037
3A	0.8	0.9	0.8	10	10	0	2022-10-11	0.207574	0.213048	0.2186	0.183104	0.187932	0.192846	24220.4	27321.2	31532.6	0.276061	0.286773	0.299692	0.166714	0.174238	0.182816
3A	0.8	0.9	0.8	10	10	0	2022-10-12	0.207587	0.213062	0.218615	0.183122	0.18795	0.192865	24220.4	27321.2	31532.6	0.275069	0.285696	0.298519	0.165692	0.173149	0.181636
3A	0.8	0.9	0.8	10	10	0	2022-10-13	0.207599	0.213074	0.218629	0.183139	0.187967	0.192883	24220.4	27321.2	31532.6	0.274122	0.284675	0.297396	0.164705	0.172094	0.180495
3A	0.8	0.9	0.8	10	10	0	2022-10-14	0.207609	0.213085	0.218641	0.183154	0.187983	0.1929	24220.4	27321.2	31532.6	0.27321	0.283693	0.29633	0.163754	0.171066	0.179389
3A	0.8	0.9	0.8	10	10	0	2022-10-15	0.207618	0.213094	0.218652	0.183168	0.187997	0.192914	24220.4	27321.2	31532.6	0.272336	0.282742	0.295305	0.162836	0.170078	0.17832
3A	0.8	0.9	0.8	10	10	0	2022-10-16	0.207625	0.213102	0.218661	0.183181	0.188009	0.192928	24220.4	27321.2	31532.6	0.271497	0.281842	0.294323	0.161934	0.169125	0.177276
3A	0.8	0.9	0.8	10	10	0	2022-10-17	0.20763	0.213107	0.218668	0.183191	0.18802	0.192939	24220.4	27321.2	31532.6	0.270682	0.280982	0.293391	0.161071	0.168203	0.176266
3A	0.8	0.9	0.8	10	10	0	2022-10-18	0.207633	0.213111	0.218673	0.1832	0.188029	0.192949	24220.4	27321.2	31532.6	0.2699	0.280152	0.292495	0.160236	0.167307	0.175292
3A	0.8	0.9	0.8	10	10	0	2022-10-19	0.207634	0.213112	0.218675	0.183207	0.188036	0.192956	24220.4	27321.2	31532.6	0.269152	0.279348	0.291632	0.159429	0.16644	0.174342
3A	0.8	0.9	0.8	10	10	0	2022-10-20	0.207632	0.213111	0.218676	0.183212	0.188042	0.192962	24220.4	27321.2	31532.6	0.268438	0.278584	0.290801	0.158644	0.165603	0.173422
3A	0.8	0.9	0.8	10	10	0	2022-10-21	0.207628	0.213107	0.218674	0.183215	0.188045	0.192965	24220.4	27321.2	31532.6	0.267751	0.277857	0.290004	0.157883	0.164797	0.172529
3A	0.8	0.9	0.8	10	10	0	2022-10-22	0.207622	0.213101	0.218669	0.183216	0.188046	0.192966	24220.4	27321.2	31532.6	0.267095	0.277153	0.289241	0.157147	0.164015	0.171667
3A	0.8	0.9	0.8	10	10	0	2022-10-23	0.207614	0.213093	0.218662	0.183215	0.188045	0.192966	24220.4	27321.2	31532.6	0.266463	0.276475	0.288508	0.156436	0.163256	0.170829
3A	0.8	0.9	0.8	10	10	0	2022-10-24	0.207603	0.213082	0.218653	0.183211	0.188042	0.192963	24220.4	27321.2	31532.6	0.265856	0.275828	0.287807	0.155745	0.162527	0.170016
3A	0.8	0.9	0.8	10	10	0	2022-10-25	0.20759	0.213069	0.21864	0.183206	0.188036	0.192957	24220.4	27321.2	31532.6	0.265287	0.275208	0.287129	0.155078	0.161819	0.169235
3A	0.8	0.9	0.8	10	10	0	2022-10-26	0.207574	0.213053	0.218625	0.183198	0.188028	0.192949	24220.4	27321.2	31532.6	0.264739	0.274611	0.28648	0.154429	0.161131	0.168482
3A	0.8	0.9	0.8	10	10	0	2022-10-27	0.207556	0.213035	0.218607	0.183187	0.188018	0.192939	24220.4	27321.2	31532.6	0.264211	0.274034	0.285856	0.153803	0.160462	0.167753
3A	0.8	0.9	0.8	10	10	0	2022-10-28	0.207535	0.213014	0.218587	0.183174	0.188006	0.192926	24220.4	27321.2	31532.6	0.263703	0.273478	0.285257	0.153202	0.159814	0.167048
3A	0.8	0.9	0.8	10	10	0	2022-10-29	0.207512	0.212991	0.218564	0.183159	0.187991	0.192911	24220.4	27321.2	31532.6	0.263213	0.27295	0.284684	0.15262	0.159191	0.166363
3A	0.8	0.9	0.8	10	10	0	2022-10-30	0.207486	0.212965	0.218538	0.183142	0.187974	0.192894	24220.4	27321.2	31532.6	0.262743	0.272443	0.284133	0.152053	0.158584	0.165696
3A	0.8	0.9	0.8	10	10	0	2022-10-31	0.207457	0.212936	0.218509	0.183122	0.187954	0.192874	24220.4	27321.2	31532.6	0.262296	0.271959	0.283601	0.151504	0.157994	0.165057
3A	0.8	0.9	0.8	10	10	0	2022-11-01	0.229859	0.235998	0.242338	0.203181	0.208638	0.214253	24220.5	27321.2	31532.7	0.262549	0.272191	0.283798	0.151249	0.157707	0.164743
3A	0.8	0.9	0.8	10	10	0	2022-11-02	0.249433	0.25619	0.263203	0.220722	0.226711	0.232905	24220.5	27321.2	31532.7	0.264054	0.273702	0.285332	0.151527	0.157967	0.16499
3A	0.8	0.9	0.8	10	10	0	2022-11-03	0.266997	0.274271	0.281858	0.236417	0.242881	0.249595	24220.5	27321.2	31532.7	0.266578	0.27627	0.287968	0.152245	0.158685	0.165708
3A	0.8	0.9	0.8	10	10	0	2022-11-04	0.283008	0.290753	0.298883	0.250693	0.257602	0.264794	24220.5	27321.2	31532.7	0.269954	0.279742	0.291516	0.153344	0.159791	0.166822
3A	0.8	0.9	0.8	10	10	0	2022-11-05	0.297741	0.305974	0.314606	0.263835	0.271184	0.27881	24220.5	27321.3	31532.7	0.274044	0.283945	0.29584	0.15475	0.161224	0.168273
3A	0.8	0.9	0.8	10	10	0	2022-11-06	0.311456	0.320144	0.329228	0.276061	0.283816	0.291843	24220.6	27321.3	31532.8	0.278729	0.28879	0.300836	0.156409	0.162941	0.170026
3A	0.8	0.9	0.8	10	10	0	2022-11-07	0.32432	0.333417	0.34293	0.287506	0.295637	0.304045	24220.6	27321.3	31532.8	0.283912	0.294129	0.306372	0.158316	0.164882	0.172029
3A	0.8	0.9	0.8	10	10	0	2022-11-08	0.336411	0.345897	0.355818	0.298256	0.306729	0.315507	24220.6	27321.3	31532.8	0.289543	0.299916	0.312342	0.160429	0.167036	0.174262
3A	0.8	0.9	0.8	10	10	0	2022-11-09	0.347803	0.357661	0.367965	0.308361	0.317178	0.326294	24220.6	27321.4	31532.8	0.295496	0.306053	0.318695	0.162701	0.16937	0.176676
3A	0.8	0.9	0.8	10	10	0	2022-11-10	0.358539	0.368769	0.379449	0.317902	0.327031	0.336501	24220.6	27321.4	31532.9	0.30174	0.312508	0.325375	0.165108	0.171874	0.179232
3A	0.8	0.9	0.8	10	10	0	2022-11-11	0.368675	0.379274	0.390318	0.32691	0.33634	0.346166	24220.7	27321.4	31532.9	0.308229	0.31923	0.332311	0.167659	0.174494	0.181916
3A	0.8	0.9	0.8	10	10	0	2022-11-12	0.378254	0.389208	0.400622	0.335423	0.345151	0.355305	24220.7	27321.4	31532.9	0.314881	0.326143	0.339462	0.170316	0.177234	0.184739
3A	0.8	0.9	0.8	10	10	0	2022-11-13	0.387313	0.398622	0.410385	0.343471	0.353498	0.36396	24220.7	27321.4	31532.9	0.32168	0.333189	0.346784	0.173066	0.180057	0.187664
3A	0.8	0.9	0.8	10	10	0	2022-11-14	0.395893	0.407527	0.41962	0.351077	0.361386	0.372149	24220.7	27321.5	31533	0.328595	0.340364	0.354224	0.175894	0.182968	0.190666
3A	0.8	0.9	0.8	10	10	0	2022-11-15	0.404017	0.415968	0.428377	0.358269	0.368873	0.379912	24220.8	27321.5	31533	0.335623	0.347623	0.361745	0.178782	0.185943	0.193738
3A	0.8	0.9	0.8	10	10	0	2022-11-16	0.411707	0.423963	0.436685	0.365075	0.375956	0.387252	24220.8	27321.5	31533	0.3427	0.354943	0.369338	0.181717	0.188963	0.196869
3A	0.8	0.9	0.8	10	10	0	2022-11-17	0.418991	0.431527	0.444564	0.371522	0.382652	0.394229	24220.8	27321.5	31533	0.349811	0.362298	0.376969	0.184692	0.192021	0.200043
3A	0.8	0.9	0.8	10	10	0	2022-11-18	0.425895	0.438692	0.452033	0.377636	0.388997	0.400857	24220.8	27321.6	31533.1	0.356923	0.36965	0.384615	0.187687	0.195115	0.203253
3A	0.8	0.9	0.8	10	10	0	2022-11-19	0.432423	0.445488	0.459106	0.383408	0.395013	0.407128	24220.9	27321.6	31533.1	0.364015	0.37699	0.392249	0.19069	0.198231	0.206484
3A	0.8	0.9	0.8	10	10	0	2022-11-20	0.4386	0.45191	0.465798	0.388885	0.400707	0.413084	24220.9	27321.6	31533.1	0.371062	0.38431	0.399868	0.193706	0.201353	0.209734
3A	0.8	0.9	0.8	10	10	0	2022-11-21	0.444457	0.457985	0.472155	0.394073	0.406091	0.418713	24220.9	27321.7	31533.2	0.378066	0.391592	0.407452	0.196717	0.204481	0.213004
3A	0.8	0.9	0.8	10	10	0	2022-11-22	0.449992	0.463734	0.478174	0.398967	0.411188	0.424036	24220.9	27321.7	31533.2	0.385014	0.398803	0.414977	0.199723	0.207609	0.216279
3A	0.8	0.9	0.8	10	10	0	2022-11-23	0.455219	0.469191	0.483895	0.403592	0.416021	0.429066	24221	27321.7	31533.2	0.391891	0.405945	0.422435	0.202737	0.210737	0.219544
3A	0.8	0.9	0.8	10	10	0	2022-11-24	0.460155	0.474349	0.489317	0.407973	0.420595	0.433838	24221	27321.7	31533.3	0.398675	0.413008	0.429809	0.205737	0.213854	0.222795
3A	0.8	0.9	0.8	10	10	0	2022-11-25	0.464829	0.479236	0.494425	0.412124	0.424925	0.438367	24221	27321.8	31533.3	0.40536	0.41997	0.437084	0.208697	0.216958	0.226016
3A	0.8	0.9	0.8	10	10	0	2022-11-26	0.469257	0.483858	0.499263	0.416042	0.429021	0.442645	24221	27321.8	31533.3	0.411945	0.426843	0.444253	0.211644	0.220033	0.229214
3A	0.8	0.9	0.8	10	10	0	2022-11-27	0.473439	0.488232	0.503846	0.419749	0.432882	0.446681	24221.1	27321.8	31533.3	0.418422	0.4336	0.451334	0.214573	0.223075	0.232382
3A	0.8	0.9	0.8	10	10	0	2022-11-28	0.477383	0.492379	0.50816	0.423247	0.436548	0.450517	24221.1	27321.9	31533.4	0.424775	0.44022	0.458291	0.217477	0.22609	0.235511
3A	0.8	0.9	0.8	10	10	0	2022-11-29	0.481122	0.496296	0.512258	0.426549	0.440019	0.454151	24221.1	27321.9	31533.4	0.431006	0.446729	0.46512	0.220345	0.22907	0.238613
3A	0.8	0.9	0.8	10	10	0	2022-11-30	0.484666	0.499993	0.516148	0.429659	0.443284	0.457589	24221.2	27321.9	31533.4	0.437114	0.453114	0.471822	0.223176	0.232018	0.241678
3A	0.8	0.9	0.8	10	10	0	2022-12-01	0.487993	0.503479	0.519843	0.432598	0.446373	0.460855	24221.2	27322	31533.5	0.443102	0.45936	0.478387	0.225972	0.234931	0.244715
3A	0.8	0.9	0.8	10	10	0	2022-12-02	0.49112	0.506777	0.523344	0.435373	0.449287	0.46395	24221.2	27322	31533.5	0.448954	0.465459	0.484814	0.228724	0.2378	0.247727
3A	0.8	0.9	0.8	10	10	0	2022-12-03	0.49408	0.509895	0.526631	0.437984	0.452051	0.466879	24221.3	27322	31533.5	0.454665	0.471427	0.491098	0.231447	0.240622	0.250685
3A	0.8	0.9	0.8	10	10	0	2022-12-04	0.496868	0.512847	0.529703	0.440455	0.454658	0.469644	24221.3	27322	31533.6	0.460237	0.477258	0.497235	0.234124	0.243402	0.253602
3A	0.8	0.9	0.8	10	10	0	2022-12-05	0.49949	0.515613	0.532618	0.442779	0.45712	0.472233	24221.3	27322.1	31533.6	0.465679	0.482948	0.50323	0.236752	0.246133	0.256478
3A	0.8	0.9	0.8	10	10	0	2022-12-06	0.501974	0.518222	0.535378	0.444983	0.459427	0.474673	24221.3	27322.1	31533.7	0.470998	0.488516	0.509074	0.239336	0.248825	0.259299
3A	0.8	0.9	0.8	10	10	0	2022-12-07	0.504319	0.520676	0.537981	0.447062	0.461586	0.476992	24221.4	27322.1	31533.7	0.476181	0.493936	0.514785	0.24187	0.251467	0.26207
3A	0.8	0.9	0.8	10	10	0	2022-12-08	0.50652	0.522991	0.540436	0.44902	0.463623	0.479173	24221.4	27322.2	31533.7	0.481231	0.499188	0.520355	0.244355	0.254065	0.264775
3A	0.8	0.9	0.8	10	10	0	2022-12-09	0.508593	0.525177	0.542755	0.450863	0.46554	0.481222	24221.4	27322.2	31533.8	0.486143	0.504308	0.525768	0.246784	0.2566	0.267414
3A	0.8	0.9	0.8	10	10	0	2022-12-10	0.510543	0.527222	0.544934	0.452594	0.467344	0.483148	24221.5	27322.2	31533.8	0.490919	0.509305	0.531056	0.249164	0.259091	0.270004
3A	0.8	0.9	0.8	10	10	0	2022-12-11	0.512368	0.52914	0.546987	0.454205	0.46906	0.48497	24221.5	27322.3	31533.8	0.495566	0.51416	0.536194	0.251491	0.261525	0.272542
3A	0.8	0.9	0.8	10	10	0	2022-12-12	0.514079	0.530953	0.548927	0.455714	0.470679	0.486689	24221.5	27322.3	31533.9	0.500077	0.518876	0.541192	0.25377	0.263908	0.275038
3A	0.8	0.9	0.8	10	10	0	2022-12-13	0.515665	0.532654	0.550746	0.457122	0.472194	0.488301	24221.6	27322.3	31533.9	0.504454	0.523459	0.546051	0.256001	0.266238	0.277485
3A	0.8	0.9	0.8	10	10	0	2022-12-14	0.517144	0.534246	0.552443	0.458444	0.473613	0.489817	24221.6	27322.4	31533.9	0.508704	0.527888	0.550761	0.258182	0.268515	0.27988
3A	0.8	0.9	0.8	10	10	0	2022-12-15	0.518529	0.535755	0.554041	0.459689	0.474956	0.491243	24221.6	27322.4	31534	0.512825	0.53219	0.55533	0.260313	0.270741	0.282223
3A	0.8	0.9	0.8	10	10	0	2022-12-16	0.519827	0.53716	0.555544	0.460854	0.476202	0.492581	24221.7	27322.4	31534	0.516812	0.536358	0.559748	0.262392	0.272917	0.28451
3A	0.8	0.9	0.8	10	10	0	2022-12-17	0.521044	0.538462	0.556958	0.461945	0.477364	0.493839	24221.7	27322.5	31534	0.52066	0.540398	0.564028	0.26442	0.275047	0.286737
3A	0.8	0.9	0.8	10	10	0	2022-12-18	0.522181	0.539674	0.558275	0.462964	0.478453	0.495017	24221.7	27322.5	31534.1	0.524368	0.544308	0.568181	0.266398	0.277129	0.288912
3A	0.8	0.9	0.8	10	10	0	2022-12-19	0.523237	0.540809	0.559495	0.463916	0.479475	0.496119	24221.8	27322.5	31534.1	0.527949	0.548076	0.5722	0.268323	0.279153	0.291036
3A	0.8	0.9	0.8	10	10	0	2022-12-20	0.524223	0.541875	0.560628	0.4648	0.480422	0.497143	24221.8	27322.6	31534.2	0.531413	0.551709	0.576092	0.270196	0.281131	0.29311
3A	0.8	0.9	0.8	10	10	0	2022-12-21	0.525147	0.542862	0.561685	0.465606	0.481313	0.498101	24221.8	27322.6	31534.2	0.53477	0.555232	0.579857	0.27202	0.283055	0.295139
3A	0.8	0.9	0.8	10	10	0	2022-12-22	0.526005	0.543787	0.562673	0.466356	0.482124	0.498997	24221.9	27322.6	31534.2	0.538007	0.558632	0.583492	0.273797	0.284928	0.297114
3A	0.8	0.9	0.8	10	10	0	2022-12-23	0.526798	0.544634	0.563591	0.467048	0.482878	0.499829	24221.9	27322.7	31534.3	0.541128	0.561931	0.587001	0.275524	0.286757	0.299037
3A	0.8	0.9	0.8	10	10	0	2022-12-24	0.527527	0.54542	0.564441	0.467694	0.48359	0.5006	24221.9	27322.7	31534.3	0.544136	0.565118	0.590393	0.277201	0.288541	0.300914
3A	0.8	0.9	0.8	10	10	0	2022-12-25	0.5282	0.546151	0.565223	0.468289	0.484251	0.501309	24222	27322.7	31534.3	0.547029	0.56818	0.593673	0.278833	0.290266	0.302737
3A	0.8	0.9	0.8	10	10	0	2022-12-26	0.528819	0.546832	0.565953	0.468837	0.484861	0.501961	24222	27322.8	31534.4	0.549829	0.571133	0.596834	0.280419	0.291947	0.304519
3A	0.8	0.9	0.8	10	10	0	2022-12-27	0.529388	0.547472	0.566628	0.469343	0.485416	0.502561	24222	27322.8	31534.4	0.552508	0.573978	0.599892	0.281959	0.293577	0.306257
3A	0.8	0.9	0.8	10	10	0	2022-12-28	0.529908	0.548044	0.567255	0.469809	0.485936	0.503117	24222.1	27322.9	31534.5	0.555073	0.576719	0.602842	0.283448	0.29516	0.307946
3A	0.8	0.9	0.8	10	10	0	2022-12-29	0.530381	0.548565	0.567841	0.470237	0.486417	0.503635	24222.1	27322.9	31534.5	0.557548	0.579343	0.605685	0.284879	0.296703	0.309583
3A	0.8	0.9	0.8	10	10	0	2022-12-30	0.530809	0.549046	0.568378	0.47063	0.486865	0.50411	24222.1	27322.9	31534.5	0.559915	0.581866	0.608428	0.286268	0.298202	0.311172
3A	0.8	0.9	0.8	10	10	0	2022-12-31	0.531201	0.549484	0.568867	0.470987	0.487272	0.504551	24222.2	27323	31534.6	0.562197	0.584304	0.611072	0.287621	0.299655	0.312712
3B	0.85	0.9	0.7	15	15	5	2022-08-05	1.07618	1.1107	1.14685	0.892495	0.921176	0.951629	26776.4	27454.6	28175.3	0.970947	1.00343	1.03864	0.751281	0.779631	0.81055
3B	0.85	0.9	0.7	15	15	5	2022-08-06	1.05037	1.08392	1.1191	0.870269	0.898102	0.92773	26776.4	27454.6	28175.3	0.979884	1.01266	1.04824	0.757977	0.786428	0.817298
3B	0.85	0.9	0.7	15	15	5	2022-08-07	1.03013	1.06284	1.09736	0.852505	0.879781	0.908858	26776.4	27454.6	28175.3	0.988373	1.0214	1.05733	0.764841	0.793311	0.824176
3B	0.85	0.9	0.7	15	15	5	2022-08-08	1.01406	1.04623	1.08027	0.838361	0.865238	0.893905	26776.4	27454.7	28175.3	0.996761	1.03003	1.06629	0.771939	0.800426	0.831278
3B	0.85	0.9	0.7	15	15	5	2022-08-09	1.00136	1.03314	1.06684	0.8271	0.853663	0.882018	26776.4	27454.7	28175.3	1.00523	1.03885	1.07544	0.779268	0.807821	0.838687
3B	0.85	0.9	0.7	15	15	5	2022-08-10	0.991424	1.02288	1.05635	0.818187	0.844449	0.872565	26776.4	27454.7	28175.3	1.01399	1.048	1.08495	0.78681	0.815507	0.846348
3B	0.85	0.9	0.7	15	15	5	2022-08-11	0.983719	1.01495	1.04822	0.811144	0.837196	0.865122	26776.5	27454.7	28175.3	1.02318	1.05756	1.09488	0.794633	0.823496	0.854448
3B	0.85	0.9	0.7	15	15	5	2022-08-12	0.977856	1.00893	1.04206	0.805671	0.831591	0.859368	26776.5	27454.7	28175.4	1.03276	1.06747	1.10524	0.802819	0.831744	0.862843
3B	0.85	0.9	0.7	15	15	5	2022-08-13	0.973576	1.00452	1.03756	0.801519	0.827357	0.855034	26776.5	27454.7	28175.4	1.04283	1.07783	1.11599	0.811245	0.840311	0.871528
3B	0.85	0.9	0.7	15	15	5	2022-08-14	0.970631	1.00152	1.03451	0.79852	0.824319	0.851911	26776.5	27454.7	28175.4	1.05344	1.08864	1.12719	0.81999	0.849213	0.880499
3B	0.85	0.9	0.7	15	15	5	2022-08-15	0.968838	0.999733	1.03267	0.796533	0.822304	0.849836	26776.5	27454.7	28175.4	1.06437	1.09995	1.13884	0.82905	0.858416	0.889804
3B	0.85	0.9	0.7	15	15	5	2022-08-16	0.968073	0.998997	1.03191	0.795435	0.821182	0.848694	26776.5	27454.7	28175.4	1.07569	1.11166	1.15092	0.838356	0.86782	0.899223
3B	0.85	0.9	0.7	15	15	5	2022-08-17	0.968214	0.999178	1.03211	0.795124	0.82088	0.848379	26776.5	27454.8	28175.4	1.08744	1.12372	1.16346	0.847938	0.877469	0.909026
3B	0.85	0.9	0.7	15	15	5	2022-08-18	0.969169	1.00019	1.03316	0.795508	0.821298	0.848811	26776.5	27454.8	28175.4	1.09958	1.13614	1.17652	0.857748	0.887421	0.919097
3B	0.85	0.9	0.7	15	15	5	2022-08-19	0.970836	1.00195	1.035	0.7965	0.822344	0.849919	26776.5	27454.8	28175.4	1.11195	1.1489	1.18976	0.867778	0.897677	0.92949
3B	0.85	0.9	0.7	15	15	5	2022-08-20	0.973149	1.00439	1.03753	0.79805	0.823971	0.851619	26776.5	27454.8	28175.4	1.12457	1.16197	1.20336	0.878034	0.90814	0.940132
3B	0.85	0.9	0.7	15	15	5	2022-08-21	0.976057	1.00744	1.04071	0.800094	0.826129	0.853857	26776.6	27454.8	28175.5	1.13739	1.17542	1.21734	0.888551	0.91887	0.950936
3B	0.85	0.9	0.7	15	15	5	2022-08-22	0.979504	1.01105	1.04447	0.802619	0.82875	0.856593	26776.6	27454.8	28175.5	1.15053	1.18911	1.23158	0.899231	0.929797	0.962093
3B	0.85	0.9	0.7	15	15	5	2022-08-23	0.983437	1.01516	1.04879	0.805542	0.831803	0.859783	26776.6	27454.8	28175.5	1.16407	1.20302	1.24611	0.910075	0.940944	0.973559
3B	0.85	0.9	0.7	15	15	5	2022-08-24	0.987815	1.01971	1.05358	0.808826	0.835267	0.863386	26776.6	27454.8	28175.5	1.1779	1.21742	1.2609	0.921185	0.952294	0.985117
3B	0.85	0.9	0.7	15	15	5	2022-08-25	0.992606	1.02468	1.05881	0.812442	0.839078	0.867362	26776.6	27454.8	28175.5	1.19196	1.23187	1.27595	0.932398	0.963821	0.99687
3B	0.85	0.9	0.7	15	15	5	2022-08-26	0.997769	1.03002	1.06443	0.816381	0.843209	0.871649	26776.6	27454.9	28175.5	1.2062	1.24663	1.29129	0.943807	0.9756	1.00885
3B	0.85	0.9	0.7	15	15	5	2022-08-27	1.00326	1.03571	1.0704	0.820602	0.847635	0.876226	26776.6	27454.9	28175.5	1.22058	1.26171	1.30687	0.955324	0.987613	1.02113
3B	0.85	0.9	0.7	15	15	5	2022-08-28	1.00902	1.0417	1.07669	0.8251	0.852332	0.881081	26776.6	27454.9	28175.5	1.23516	1.27698	1.3227	0.967029	0.999826	1.0336
3B	0.85	0.9	0.7	15	15	5	2022-08-29	1.01503	1.04798	1.08326	0.829822	0.857263	0.886208	26776.7	27454.9	28175.6	1.2499	1.29245	1.33873	0.979015	1.01217	1.04629
3B	0.85	0.9	0.7	15	15	5	2022-08-30	1.02128	1.05452	1.09007	0.83475	0.862396	0.891564	26776.7	27454.9	28175.6	1.26484	1.30812	1.35495	0.991177	1.02464	1.05918
3B	0.85	0.9	0.7	15	15	5	2022-08-31	1.02775	1.06128	1.0971	0.83985	0.867715	0.897129	26776.7	27454.9	28175.6	1.28009	1.3239	1.37135	1.00352	1.03736	1.07226
3B	0.85	0.9	0.7	15	15	5	2022-09-01	1.03438	1.06823	1.10432	0.845107	0.873194	0.902877	26776.7	27454.9	28175.6	1.29553	1.33985	1.38793	1.01602	1.05025	1.0856
3B	0.85	0.9	0.7	15	15	5	2022-09-02	1.04119	1.07536	1.11173	0.850507	0.878825	0.90879	26776.7	27454.9	28175.6	1.31112	1.35591	1.40471	1.02866	1.06336	1.09912
3B	0.85	0.9	0.7	15	15	5	2022-09-03	1.04816	1.08265	1.11929	0.856031	0.884597	0.914842	26776.7	27455	28175.6	1.32685	1.3722	1.42163	1.04146	1.0766	1.11275
3B	0.85	0.9	0.7	15	15	5	2022-09-04	1.05527	1.09005	1.12701	0.861671	0.890493	0.921017	26776.7	27455	28175.6	1.34269	1.38856	1.4387	1.05443	1.09	1.12647
3B	0.85	0.9	0.7	15	15	5	2022-09-05	1.06248	1.09757	1.13486	0.867389	0.896489	0.927292	26776.7	27455	28175.6	1.35858	1.4051	1.45589	1.06757	1.1035	1.14036
3B	0.85	0.9	0.7	15	15	5	2022-09-06	1.06976	1.10516	1.1428	0.873173	0.90255	0.933662	26776.8	27455	28175.7	1.37453	1.42169	1.47319	1.08085	1.11714	1.1544
3B	0.85	0.9	0.7	15	15	5	2022-09-07	1.07709	1.11281	1.15082	0.879006	0.908652	0.940099	26776.8	27455	28175.7	1.39066	1.4384	1.4906	1.09426	1.13092	1.16853
3B	0.85	0.9	0.7	15	15	5	2022-09-08	1.08447	1.12052	1.1589	0.884902	0.914817	0.946584	26776.8	27455	28175.7	1.40686	1.45517	1.50809	1.1078	1.14486	1.18281
3B	0.85	0.9	0.7	15	15	5	2022-09-09	1.09188	1.12828	1.16703	0.890838	0.921033	0.953109	26776.8	27455	28175.7	1.42313	1.47201	1.52571	1.12145	1.15895	1.19734
3B	0.85	0.9	0.7	15	15	5	2022-09-10	1.0993	1.13608	1.17521	0.896787	0.927282	0.959675	26776.8	27455	28175.7	1.43945	1.48893	1.54342	1.13519	1.17315	1.21199
3B	0.85	0.9	0.7	15	15	5	2022-09-11	1.10673	1.14388	1.18341	0.902745	0.933533	0.966256	26776.8	27455.1	28175.7	1.45577	1.50592	1.56112	1.14903	1.18749	1.22676
3B	0.85	0.9	0.7	15	15	5	2022-09-12	1.11417	1.15169	1.1916	0.908694	0.939783	0.972836	26776.8	27455.1	28175.7	1.47206	1.5229	1.57876	1.16292	1.20187	1.24163
3B	0.85	0.9	0.7	15	15	5	2022-09-13	1.12158	1.15946	1.19981	0.914633	0.94602	0.979421	26776.8	27455.1	28175.8	1.48834	1.5399	1.59647	1.1769	1.21636	1.25655
3B	0.85	0.9	0.7	15	15	5	2022-09-14	1.12894	1.1672	1.20799	0.920548	0.952247	0.985993	26776.9	27455.1	28175.8	1.50462	1.55694	1.61419	1.19096	1.23094	1.27156
3B	0.85	0.9	0.7	15	15	5	2022-09-15	1.13625	1.17491	1.21613	0.926427	0.958456	0.992548	26776.9	27455.1	28175.8	1.52087	1.57394	1.63197	1.20506	1.24563	1.28665
3B	0.85	0.9	0.7	15	15	5	2022-09-16	1.14351	1.18256	1.22421	0.932267	0.964625	0.999083	26776.9	27455.1	28175.8	1.5371	1.59089	1.64974	1.21922	1.2604	1.30189
3B	0.85	0.9	0.7	15	15	5	2022-09-17	1.15071	1.19014	1.23223	0.938056	0.970721	1.00558	26776.9	27455.1	28175.8	1.55327	1.60778	1.66754	1.23346	1.27521	1.31722
3B	0.85	0.9	0.7	15	15	5	2022-09-18	1.15782	1.19763	1.24014	0.943785	0.976758	1.01201	26776.9	27455.2	28175.8	1.56939	1.62462	1.68528	1.24766	1.29007	1.33252
3B	0.85	0.9	0.7	15	15	5	2022-09-19	1.16484	1.20502	1.24797	0.949444	0.982744	1.01838	26776.9	27455.2	28175.8	1.58544	1.64138	1.70282	1.26191	1.30501	1.34786
3B	0.85	0.9	0.7	15	15	5	2022-09-20	1.17176	1.21231	1.2557	0.955025	0.988655	1.02468	26776.9	27455.2	28175.9	1.60141	1.65804	1.72025	1.27627	1.31999	1.36325
3B	0.85	0.9	0.7	15	15	5	2022-09-21	1.17859	1.21949	1.26331	0.960526	0.994479	1.03088	26777	27455.2	28175.9	1.61727	1.67464	1.73758	1.29069	1.335	1.37872
3B	0.85	0.9	0.7	15	15	5	2022-09-22	1.18531	1.22655	1.27081	0.965939	1.00021	1.03699	26777	27455.2	28175.9	1.633	1.69115	1.75479	1.30518	1.34999	1.39425
3B	0.85	0.9	0.7	15	15	5	2022-09-23	1.1919	1.2335	1.2782	0.971253	1.00583	1.04298	26777	27455.2	28175.9	1.64867	1.70749	1.77189	1.31967	1.36497	1.40983
3B	0.85	0.9	0.7	15	15	5	2022-09-24	1.19835	1.24033	1.28547	0.976461	1.01135	1.04884	26777	27455.3	28175.9	1.66423	1.72367	1.78887	1.33414	1.3799	1.42547
3B	0.85	0.9	0.7	15	15	5	2022-09-25	1.20465	1.24702	1.2926	0.981571	1.01677	1.05457	26777	27455.3	28175.9	1.67964	1.73974	1.80573	1.34862	1.39488	1.44109
3B	0.85	0.9	0.7	15	15	5	2022-09-26	1.21081	1.25355	1.29959	0.986563	1.02207	1.06017	26777	27455.3	28176	1.6949	1.75566	1.82242	1.36309	1.40993	1.45664
3B	0.85	0.9	0.7	15	15	5	2022-09-27	1.21681	1.25993	1.30642	0.991436	1.02721	1.06563	26777.1	27455.3	28176	1.70989	1.77136	1.83884	1.37754	1.42491	1.47217
3B	0.85	0.9	0.7	15	15	5	2022-09-28	1.22266	1.26614	1.31309	0.996195	1.03223	1.07095	26777.1	27455.3	28176	1.72469	1.78685	1.85508	1.39196	1.43985	1.48768
3B	0.85	0.9	0.7	15	15	5	2022-09-29	1.22834	1.27218	1.31959	1.0008	1.03712	1.07613	26777.1	27455.3	28176	1.73932	1.80211	1.87109	1.40634	1.45476	1.50316
3B	0.85	0.9	0.7	15	15	5	2022-09-30	1.23384	1.27804	1.32589	1.00526	1.04184	1.08115	26777.1	27455.3	28176	1.75374	1.81719	1.88688	1.42068	1.46961	1.51859
3B	0.85	0.9	0.7	15	15	5	2022-10-01	1.23914	1.28371	1.33199	1.00957	1.04643	1.08603	26777.1	27455.4	28176	1.76796	1.83199	1.9025	1.43492	1.48445	1.53394
3B	0.85	0.9	0.7	15	15	5	2022-10-02	1.24428	1.28918	1.33788	1.01373	1.05089	1.09074	26777.1	27455.4	28176.1	1.78201	1.84667	1.91788	1.44907	1.49918	1.54924
3B	0.85	0.9	0.7	15	15	5	2022-10-03	1.24923	1.29446	1.34357	1.01776	1.05515	1.09529	26777.1	27455.4	28176.1	1.79586	1.86115	1.93301	1.46317	1.51377	1.56446
3B	0.85	0.9	0.7	15	15	5	2022-10-04	1.25398	1.29956	1.34898	1.02164	1.05924	1.09966	26777.2	27455.4	28176.1	1.80947	1.8753	1.9479	1.47712	1.5283	1.57962
3B	0.85	0.9	0.7	15	15	5	2022-10-05	1.25852	1.30442	1.35416	1.02536	1.06318	1.10386	26777.2	27455.4	28176.1	1.82285	1.8891	1.96251	1.49099	1.54277	1.59465
3B	0.85	0.9	0.7	15	15	5	2022-10-06	1.26286	1.30906	1.35909	1.0289	1.06694	1.10789	26777.2	27455.4	28176.1	1.83603	1.90268	1.97687	1.50471	1.55715	1.60957
3B	0.85	0.9	0.7	15	15	5	2022-10-07	1.267	1.31349	1.3638	1.03224	1.07051	1.11175	26777.2	27455.5	28176.1	1.84887	1.91598	1.991	1.51838	1.57141	1.62441
3B	0.85	0.9	0.7	15	15	5	2022-10-08	1.27093	1.3177	1.36827	1.03541	1.07392	1.11542	26777.2	27455.5	28176.2	1.8614	1.92898	2.00483	1.53188	1.58555	1.63914
3B	0.85	0.9	0.7	15	15	5	2022-10-09	1.27463	1.32169	1.37249	1.0384	1.07714	1.11891	26777.2	27455.5	28176.2	1.8736	1.94172	2.0182	1.54526	1.59962	1.65381
3B	0.85	0.9	0.7	15	15	5	2022-10-10	1.27812	1.32543	1.37648	1.0412	1.08019	1.12219	26777.3	27455.5	28176.2	1.8854	1.95421	2.0312	1.5585	1.61355	1.66837
3B	0.85	0.9	0.7	15	15	5	2022-10-11	1.28138	1.32893	1.38021	1.04382	1.08303	1.12528	26777.3	27455.5	28176.2	1.897	1.96638	2.04388	1.5716	1.62732	1.6828
3B	0.85	0.9	0.7	15	15	5	2022-10-12	1.28442	1.33219	1.38371	1.04626	1.08568	1.12816	26777.3	27455.5	28176.2	1.90828	1.97826	2.05628	1.58464	1.64093	1.69702
3B	0.85	0.9	0.7	15	15	5	2022-10-13	1.28722	1.33521	1.38695	1.04852	1.08813	1.13083	26777.3	27455.6	28176.2	1.91926	1.98978	2.06842	1.59753	1.65438	1.71113
3B	0.85	0.9	0.7	15	15	5	2022-10-14	1.28979	1.33796	1.38993	1.05058	1.09037	1.1333	26777.3	27455.6	28176.3	1.92997	2.00089	2.08028	1.61026	1.66766	1.72508
3B	0.85	0.9	0.7	15	15	5	2022-10-15	1.2921	1.34046	1.39266	1.05245	1.09242	1.13555	26777.3	27455.6	28176.3	1.94022	2.01168	2.0918	1.62286	1.68077	1.73882
3B	0.85	0.9	0.7	15	15	5	2022-10-16	1.29415	1.34274	1.39514	1.05412	1.09423	1.13761	26777.4	27455.6	28176.3	1.95014	2.02216	2.10288	1.63525	1.6937	1.75233
3B	0.85	0.9	0.7	15	15	5	2022-10-17	1.29594	1.34477	1.39737	1.05558	1.09586	1.13945	26777.4	27455.6	28176.3	1.95969	2.03227	2.1136	1.64746	1.70646	1.76563
3B	0.85	0.9	0.7	15	15	5	2022-10-18	1.29749	1.34653	1.39935	1.05685	1.09726	1.14107	26777.4	27455.7	28176.3	1.96886	2.04203	2.12393	1.65947	1.71904	1.77873
3B	0.85	0.9	0.7	15	15	5	2022-10-19	1.2988	1.34802	1.40105	1.05792	1.09845	1.14248	26777.4	27455.7	28176.4	1.9776	2.0514	2.13387	1.67128	1.7314	1.79169
3B	0.85	0.9	0.7	15	15	5	2022-10-20	1.29985	1.34923	1.40247	1.05879	1.09943	1.14366	26777.4	27455.7	28176.4	1.98598	2.06032	2.14341	1.68289	1.74348	1.80442
3B	0.85	0.9	0.7	15	15	5	2022-10-21	1.30063	1.35017	1.4036	1.05946	1.10021	1.14462	26777.5	27455.7	28176.4	1.99404	2.06881	2.15241	1.69429	1.75534	1.81693
3B	0.85	0.9	0.7	15	15	5	2022-10-22	1.30117	1.35087	1.40446	1.05994	1.10078	1.14537	26777.5	27455.7	28176.4	2.00177	2.07692	2.16097	1.70545	1.76697	1.82916
3B	0.85	0.9	0.7	15	15	5	2022-10-23	1.30149	1.35128	1.40504	1.06021	1.10114	1.14588	26777.5	27455.7	28176.4	2.00913	2.0847	2.16908	1.7164	1.77839	1.84112
3B	0.85	0.9	0.7	15	15	5	2022-10-24	1.30155	1.35143	1.40536	1.06027	1.10128	1.14615	26777.5	27455.8	28176.4	2.01603	2.09213	2.17677	1.7272	1.78958	1.85288
3B	0.85	0.9	0.7	15	15	5	2022-10-25	1.30135	1.3513	1.40541	1.06013	1.10122	1.14617	26777.5	27455.8	28176.5	2.02259	2.0992	2.18407	1.73778	1.8005	1.86446
3B	0.85	0.9	0.7	15	15	5	2022-10-26	1.30088	1.35091	1.40519	1.05978	1.10094	1.14595	26777.5	27455.8	28176.5	2.02874	2.10585	2.19095	1.74807	1.81119	1.87578
3B	0.85	0.9	0.7	15	15	5	2022-10-27	1.30016	1.35027	1.40469	1.05924	1.10045	1.14553	26777.6	27455.8	28176.5	2.03442	2.11203	2.19735	1.75805	1.8216	1.8868
3B	0.85	0.9	0.7	15	15	5	2022-10-28	1.2992	1.34939	1.40392	1.05849	1.09975	1.14488	26777.6	27455.8	28176.5	2.03969	2.11778	2.20343	1.76778	1.83173	1.89754
3B	0.85	0.9	0.7	15	15	5	2022-10-29	1.29798	1.34825	1.40287	1.05753	1.09883	1.14401	26777.6	27455.9	28176.5	2.04456	2.12304	2.2091	1.77724	1.84156	1.908
3B	0.85	0.9	0.7	15	15	5	2022-10-30	1.29652	1.34684	1.40154	1.05638	1.09769	1.14291	26777.6	27455.9	28176.6	2.04905	2.12787	2.21436	1.78649	1.85114	1.91818
3B	0.85	0.9	0.7	15	15	5	2022-10-31	1.29483	1.34517	1.39993	1.05505	1.09635	1.14158	26777.6	27455.9	28176.6	2.05313	2.1323	2.21918	1.79545	1.86049	1.92805
3B	0.85	0.9	0.7	15	15	5	2022-11-01	1.38114	1.43496	1.49296	1.12481	1.16887	1.21703	26777.8	27456.1	28176.7	2.06576	2.1455	2.23315	1.80684	1.87237	1.9405
3B	0.85	0.9	0.7	15	15	5	2022-11-02	1.454	1.51076	1.57173	1.18388	1.23032	1.28072	26777.9	27456.2	28176.9	2.09365	2.17429	2.26337	1.82288	1.88907	1.95792
3B	0.85	0.9	0.7	15	15	5	2022-11-03	1.51936	1.57886	1.64275	1.23669	1.28561	1.33812	26778.1	27456.4	28177.1	2.13274	2.21483	2.30554	1.84269	1.90968	1.97936
3B	0.85	0.9	0.7	15	15	5	2022-11-04	1.57926	1.64136	1.70792	1.28526	1.33639	1.39097	26778.3	27456.6	28177.3	2.17991	2.26424	2.35644	1.86576	1.93357	2.00423
3B	0.85	0.9	0.7	15	15	5	2022-11-05	1.63506	1.69964	1.76872	1.33057	1.38376	1.44033	26778.4	27456.7	28177.4	2.23358	2.32021	2.41427	1.89155	1.96032	2.03204
3B	0.85	0.9	0.7	15	15	5	2022-11-06	1.68747	1.75451	1.82592	1.37314	1.4284	1.48691	26778.6	27456.9	28177.6	2.29256	2.38109	2.47742	1.91968	1.98964	2.06244
3B	0.85	0.9	0.7	15	15	5	2022-11-07	1.73717	1.80663	1.88029	1.41355	1.47077	1.53124	26778.8	27457.1	28177.8	2.35498	2.44594	2.5449	1.94993	2.02111	2.09513
3B	0.85	0.9	0.7	15	15	5	2022-11-08	1.7846	1.85635	1.93225	1.45215	1.51125	1.57363	26779	27457.3	28178	2.41987	2.51376	2.61537	1.98211	2.05456	2.12994
3B	0.85	0.9	0.7	15	15	5	2022-11-09	1.82997	1.90396	1.98208	1.4891	1.55009	1.61434	26779.2	27457.5	28178.2	2.48669	2.58361	2.68799	2.01585	2.08983	2.16647
3B	0.85	0.9	0.7	15	15	5	2022-11-10	1.87339	1.94961	2.02999	1.52454	1.58729	1.65344	26779.4	27457.7	28178.4	2.55481	2.65489	2.76219	2.05106	2.12677	2.20455
3B	0.85	0.9	0.7	15	15	5	2022-11-11	1.915	1.99343	2.07604	1.55854	1.62306	1.69105	26779.5	27457.9	28178.6	2.62377	2.72707	2.83716	2.08754	2.16496	2.24406
3B	0.85	0.9	0.7	15	15	5	2022-11-12	1.95491	2.03547	2.12031	1.59115	1.65742	1.72722	26779.8	27458.1	28178.8	2.69308	2.79961	2.91257	2.1252	2.20437	2.28481
3B	0.85	0.9	0.7	15	15	5	2022-11-13	1.99318	2.07581	2.16285	1.6224	1.69037	1.76198	26780	27458.3	28179	2.76246	2.87229	2.98825	2.1639	2.24489	2.32688
3B	0.85	0.9	0.7	15	15	5	2022-11-14	2.02978	2.11445	2.20363	1.65239	1.72194	1.79535	26780.2	27458.5	28179.3	2.83169	2.94473	3.0638	2.20348	2.2862	2.37005
3B	0.85	0.9	0.7	15	15	5	2022-11-15	2.06479	2.15144	2.24272	1.68103	1.75214	1.82734	26780.4	27458.7	28179.5	2.90032	3.01657	3.13897	2.24384	2.32837	2.41399
3B	0.85	0.9	0.7	15	15	5	2022-11-16	2.09826	2.18676	2.28016	1.70833	1.781	1.85794	26780.6	27459	28179.7	2.96819	3.08743	3.21338	2.2849	2.37129	2.4586
3B	0.85	0.9	0.7	15	15	5	2022-11-17	2.13017	2.22045	2.31594	1.73431	1.8085	1.88712	26780.8	27459.2	28180	3.03519	3.15741	3.28682	2.32663	2.4146	2.50381
3B	0.85	0.9	0.7	15	15	5	2022-11-18	2.16042	2.25247	2.35005	1.75899	1.83468	1.9149	26781.1	27459.4	28180.2	3.1007	3.22621	3.35907	2.36872	2.45845	2.54957
3B	0.85	0.9	0.7	15	15	5	2022-11-19	2.18906	2.28284	2.38246	1.78237	1.8595	1.94131	26781.3	27459.7	28180.5	3.16496	3.29364	3.4297	2.41101	2.50276	2.59596
3B	0.85	0.9	0.7	15	15	5	2022-11-20	2.21603	2.31157	2.41314	1.80446	1.88294	1.96636	26781.6	27459.9	28180.7	3.22762	3.3595	3.49884	2.45367	2.54736	2.64279
3B	0.85	0.9	0.7	15	15	5	2022-11-21	2.24139	2.3386	2.44211	1.82524	1.90505	1.99004	26781.8	27460.2	28181	3.28848	3.42382	3.56638	2.4965	2.59212	2.68982
3B	0.85	0.9	0.7	15	15	5	2022-11-22	2.26516	2.364	2.46924	1.84476	1.92586	2.01234	26782.1	27460.5	28181.3	3.34758	3.48634	3.63233	2.53936	2.63704	2.73696
3B	0.85	0.9	0.7	15	15	5	2022-11-23	2.28733	2.38771	2.49466	1.863	1.94535	2.0334	26782.3	27460.7	28181.5	3.40494	3.54733	3.69654	2.58223	2.68203	2.78411
3B	0.85	0.9	0.7	15	15	5	2022-11-24	2.3079	2.40978	2.51845	1.87995	1.96353	2.05313	26782.6	27461	28181.8	3.46042	3.6063	3.75889	2.62499	2.72676	2.83105
3B	0.85	0.9	0.7	15	15	5	2022-11-25	2.32689	2.43019	2.54066	1.89555	1.98034	2.07151	26782.8	27461.3	28182.1	3.51392	3.66301	3.81924	2.66757	2.77137	2.87783
3B	0.85	0.9	0.7	15	15	5	2022-11-26	2.34441	2.44913	2.56123	1.90983	1.99582	2.0884	26783.1	27461.5	28182.4	3.56538	3.71779	3.87736	2.70986	2.81565	2.92436
3B	0.85	0.9	0.7	15	15	5	2022-11-27	2.36038	2.46643	2.58014	1.92281	2.01004	2.10388	26783.4	27461.8	28182.7	3.61454	3.7704	3.93251	2.75184	2.85959	2.97032
3B	0.85	0.9	0.7	15	15	5	2022-11-28	2.3748	2.4821	2.59743	1.93459	2.02298	2.11794	26783.7	27462.1	28183	3.66143	3.82071	3.98533	2.79341	2.90308	3.01584
3B	0.85	0.9	0.7	15	15	5	2022-11-29	2.38772	2.49624	2.61299	1.94507	2.03462	2.1306	26783.9	27462.4	28183.3	3.70611	3.86877	4.03661	2.83447	2.94607	3.06093
3B	0.85	0.9	0.7	15	15	5	2022-11-30	2.39915	2.50876	2.62693	1.95432	2.04496	2.14198	26784.2	27462.7	28183.6	3.74874	3.91447	4.08551	2.875	2.98844	3.10561
3B	0.85	0.9	0.7	15	15	5	2022-12-01	2.40904	2.51978	2.6392	1.96237	2.05402	2.15209	26784.5	27463	28183.9	3.78891	3.95766	4.13183	2.9149	3.03014	3.14969
3B	0.85	0.9	0.7	15	15	5	2022-12-02	2.41732	2.52929	2.64992	1.96925	2.06178	2.16097	26784.8	27463.3	28184.2	3.82676	3.99852	4.17594	2.95414	3.07127	3.19308
3B	0.85	0.9	0.7	15	15	5	2022-12-03	2.42418	2.53732	2.65906	1.97489	2.06831	2.16858	26785.1	27463.6	28184.5	3.86242	4.03735	4.21765	2.99264	3.11161	3.2357
3B	0.85	0.9	0.7	15	15	5	2022-12-04	2.42966	2.54379	2.66671	1.97935	2.07367	2.17479	26785.4	27463.9	28184.8	3.8959	4.07364	4.25675	3.03036	3.15114	3.27757
3B	0.85	0.9	0.7	15	15	5	2022-12-05	2.43384	2.54878	2.67265	1.98281	2.07782	2.17981	26785.7	27464.2	28185.1	3.92738	4.10719	4.29338	3.06725	3.18983	3.31853
3B	0.85	0.9	0.7	15	15	5	2022-12-06	2.43654	2.55235	2.677	1.98523	2.0808	2.18359	26786	27464.5	28185.4	3.95626	4.13805	4.32747	3.10325	3.22763	3.35847
3B	0.85	0.9	0.7	15	15	5	2022-12-07	2.43788	2.55446	2.6799	1.98657	2.08266	2.18613	26786.3	27464.8	28185.7	3.98275	4.16647	4.35907	3.13836	3.26451	3.39743
3B	0.85	0.9	0.7	15	15	5	2022-12-08	2.43806	2.55519	2.6814	1.98684	2.08341	2.18748	26786.6	27465.1	28186.1	4.00669	4.1926	4.38818	3.17249	3.30026	3.4355
3B	0.85	0.9	0.7	15	15	5	2022-12-09	2.43697	2.55457	2.68147	1.98602	2.08305	2.18772	26786.9	27465.4	28186.4	4.02824	4.21655	4.4148	3.20561	3.33496	3.4725
3B	0.85	0.9	0.7	15	15	5	2022-12-10	2.43467	2.55262	2.68018	1.9842	2.0816	2.18678	26787.2	27465.8	28186.7	4.04773	4.23851	4.4389	3.23769	3.36875	3.50853
3B	0.85	0.9	0.7	15	15	5	2022-12-11	2.43122	2.5494	2.67755	1.98137	2.07909	2.1847	26787.5	27466.1	28187.1	4.06511	4.25804	4.4604	3.26867	3.40139	3.54342
3B	0.85	0.9	0.7	15	15	5	2022-12-12	2.42657	2.54498	2.67366	1.9776	2.07557	2.18155	26787.8	27466.4	28187.4	4.08043	4.27508	4.47937	3.29854	3.43286	3.57694
3B	0.85	0.9	0.7	15	15	5	2022-12-13	2.42077	2.53936	2.66836	1.97293	2.07108	2.17733	26788.1	27466.7	28187.7	4.0935	4.28984	4.4959	3.32726	3.4632	3.60909
3B	0.85	0.9	0.7	15	15	5	2022-12-14	2.41384	2.53258	2.66175	1.96734	2.06561	2.17209	26788.4	27467	28188.1	4.10419	4.30224	4.51001	3.35453	3.49247	3.63992
3B	0.85	0.9	0.7	15	15	5	2022-12-15	2.40583	2.52466	2.65401	1.96088	2.05921	2.16581	26788.7	27467.3	28188.4	4.11274	4.31226	4.52175	3.3806	3.52042	3.66946
3B	0.85	0.9	0.7	15	15	5	2022-12-16	2.39672	2.51562	2.64508	1.95357	2.05191	2.15853	26789.1	27467.7	28188.7	4.11937	4.31989	4.53117	3.40546	3.54699	3.69767
3B	0.85	0.9	0.7	15	15	5	2022-12-17	2.38659	2.50552	2.63497	1.94544	2.04371	2.15032	26789.4	27468	28189.1	4.12403	4.32527	4.53824	3.42909	3.57226	3.72456
3B	0.85	0.9	0.7	15	15	5	2022-12-18	2.37549	2.49436	2.62377	1.93652	2.03459	2.14123	26789.7	27468.3	28189.4	4.12667	4.32871	4.54305	3.45154	3.59636	3.75008
3B	0.85	0.9	0.7	15	15	5	2022-12-19	2.36346	2.48215	2.61145	1.9268	2.02461	2.13127	26790	27468.6	28189.8	4.12728	4.33015	4.54565	3.47276	3.61919	3.7743
3B	0.85	0.9	0.7	15	15	5	2022-12-20	2.35054	2.46891	2.59806	1.91638	2.0138	2.12047	26790.3	27468.9	28190.1	4.1259	4.32917	4.54601	3.49269	3.64067	3.79744
3B	0.85	0.9	0.7	15	15	5	2022-12-21	2.33678	2.45477	2.58369	1.90529	2.00223	2.10887	26790.6	27469.3	28190.4	4.12283	4.32617	4.54398	3.51127	3.66073	3.81914
3B	0.85	0.9	0.7	15	15	5	2022-12-22	2.32219	2.43972	2.56839	1.89353	1.98996	2.09648	26790.9	27469.6	28190.8	4.11776	4.32123	4.53966	3.5285	3.67946	3.83941
3B	0.85	0.9	0.7	15	15	5	2022-12-23	2.30684	2.42377	2.55218	1.88115	1.97703	2.08335	26791.3	27469.9	28191.1	4.11086	4.31455	4.53389	3.54461	3.69681	3.85831
3B	0.85	0.9	0.7	15	15	5	2022-12-24	2.29078	2.40696	2.53512	1.86815	1.96343	2.0695	26791.6	27470.2	28191.5	4.10221	4.30567	4.52598	3.55941	3.71278	3.87566
3B	0.85	0.9	0.7	15	15	5	2022-12-25	2.27406	2.38942	2.51724	1.85456	1.94919	2.05498	26791.9	27470.5	28191.8	4.09184	4.29514	4.51604	3.57288	3.72748	3.89174
3B	0.85	0.9	0.7	15	15	5	2022-12-26	2.2567	2.37121	2.49856	1.84042	1.93441	2.0398	26792.2	27470.9	28192.1	4.07987	4.28276	4.5039	3.58513	3.7409	3.90642
3B	0.85	0.9	0.7	15	15	5	2022-12-27	2.23873	2.35233	2.47914	1.82576	1.91917	2.02402	26792.5	27471.2	28192.5	4.06638	4.26862	4.49005	3.59609	3.75297	3.91993
3B	0.85	0.9	0.7	15	15	5	2022-12-28	2.22015	2.33285	2.45902	1.81061	1.90349	2.00766	26792.8	27471.5	28192.8	4.05132	4.25301	4.47442	3.60577	3.76372	3.93222
3B	0.85	0.9	0.7	15	15	5	2022-12-29	2.20103	2.31278	2.43823	1.79503	1.88726	1.99077	26793.1	27471.8	28193.1	4.03479	4.23593	4.4571	3.61416	3.77325	3.94281
3B	0.85	0.9	0.7	15	15	5	2022-12-30	2.18139	2.29219	2.41683	1.77902	1.87058	1.97338	26793.5	27472.1	28193.5	4.01682	4.21726	4.43817	3.62131	3.78135	3.95183
3B	0.85	0.9	0.7	15	15	5	2022-12-31	2.16126	2.27122	2.39485	1.76263	1.85349	1.95552	26793.8	27472.5	28193.8	3.99744	4.19694	4.41792	3.62723	3.7881	3.95943
3C	0.8	0.95	0.8	10	10	0	2022-08-05	1.29091	1.33607	1.37884	1.07827	1.11622	1.15231	26668.6	27382	28101.7	1.08494	1.1269	1.16468	0.787619	0.815689	0.844537
3C	0.8	0.95	0.8	10	10	0	2022-08-06	1.26147	1.3056	1.34747	1.05255	1.08979	1.12502	26668.6	27382	28101.7	1.09634	1.1388	1.17709	0.796965	0.825387	0.85444
3C	0.8	0.95	0.8	10	10	0	2022-08-07	1.23859	1.28213	1.32321	1.0325	1.06911	1.10371	26668.6	27382	28101.8	1.10712	1.15013	1.18889	0.806408	0.835188	0.864502
3C	0.8	0.95	0.8	10	10	0	2022-08-08	1.22093	1.26398	1.30449	1.01683	1.05298	1.0871	26668.6	27382	28101.8	1.1178	1.16135	1.20055	0.816047	0.845241	0.874806
3C	0.8	0.95	0.8	10	10	0	2022-08-09	1.20728	1.24998	1.29018	1.00459	1.04045	1.07425	26668.6	27382	28101.8	1.12868	1.17279	1.21239	0.826035	0.855543	0.885395
3C	0.8	0.95	0.8	10	10	0	2022-08-10	1.19688	1.23934	1.27935	0.995078	1.03075	1.06436	26668.6	27382	28101.8	1.13993	1.18461	1.22462	0.836289	0.866162	0.896275
3C	0.8	0.95	0.8	10	10	0	2022-08-11	1.18904	1.23138	1.27139	0.987759	1.02337	1.05683	26668.6	27382.1	28101.8	1.15163	1.19691	1.23732	0.84687	0.877144	0.907509
3C	0.8	0.95	0.8	10	10	0	2022-08-12	1.18339	1.22573	1.26569	0.98228	1.01784	1.05124	26668.6	27382.1	28101.8	1.16378	1.20967	1.25052	0.857759	0.888383	0.919097
3C	0.8	0.95	0.8	10	10	0	2022-08-13	1.17954	1.22189	1.26184	0.978372	1.01393	1.0473	26668.6	27382.1	28101.8	1.17642	1.22292	1.26421	0.868963	0.900013	0.931029
3C	0.8	0.95	0.8	10	10	0	2022-08-14	1.17719	1.21964	1.25965	0.975808	1.01141	1.04476	26668.7	27382.1	28101.8	1.18962	1.23657	1.2784	0.880433	0.911868	0.943251
3C	0.8	0.95	0.8	10	10	0	2022-08-15	1.17623	1.21877	1.25887	0.974399	1.01008	1.0435	26668.7	27382.1	28101.9	1.20324	1.25081	1.29315	0.89218	0.924058	0.955785
3C	0.8	0.95	0.8	10	10	0	2022-08-16	1.17643	1.21912	1.25936	0.974009	1.00979	1.04334	26668.7	27382.1	28101.9	1.21727	1.26545	1.3083	0.904196	0.93653	0.968618
3C	0.8	0.95	0.8	10	10	0	2022-08-17	1.17764	1.22054	1.26102	0.974514	1.01047	1.04413	26668.7	27382.1	28101.9	1.2317	1.28044	1.32385	0.916456	0.949345	0.981728
3C	0.8	0.95	0.8	10	10	0	2022-08-18	1.17981	1.22296	1.26364	0.9758	1.012	1.04573	26668.7	27382.1	28101.9	1.24649	1.29585	1.33979	0.928962	0.962412	0.995049
3C	0.8	0.95	0.8	10	10	0	2022-08-19	1.18282	1.22627	1.26714	0.977813	1.01428	1.0481	26668.7	27382.2	28101.9	1.26163	1.31171	1.35617	0.941738	0.975703	1.0086
3C	0.8	0.95	0.8	10	10	0	2022-08-20	1.18658	1.23036	1.2714	0.980475	1.01727	1.05117	26668.7	27382.2	28101.9	1.27712	1.32781	1.37293	0.9548	0.989175	1.02242
3C	0.8	0.95	0.8	10	10	0	2022-08-21	1.19103	1.23519	1.27642	0.983736	1.02086	1.05492	26668.7	27382.2	28101.9	1.29296	1.34416	1.38999	0.967991	1.00298	1.03656
3C	0.8	0.95	0.8	10	10	0	2022-08-22	1.19612	1.24067	1.28212	0.987548	1.02501	1.05927	26668.8	27382.2	28101.9	1.3092	1.36097	1.40737	0.981376	1.01698	1.05093
3C	0.8	0.95	0.8	10	10	0	2022-08-23	1.20179	1.24676	1.28845	0.991871	1.02968	1.06417	26668.8	27382.2	28102	1.3257	1.37799	1.42511	0.995176	1.03114	1.06564
3C	0.8	0.95	0.8	10	10	0	2022-08-24	1.208	1.25343	1.29537	0.996664	1.03483	1.06956	26668.8	27382.2	28102	1.34245	1.39521	1.44315	1.00921	1.04548	1.08056
3C	0.8	0.95	0.8	10	10	0	2022-08-25	1.2147	1.2606	1.30285	1.00194	1.04043	1.07543	26668.8	27382.2	28102	1.35947	1.41276	1.46144	1.02342	1.06001	1.09559
3C	0.8	0.95	0.8	10	10	0	2022-08-26	1.2219	1.26825	1.31083	1.00762	1.04642	1.08176	26668.8	27382.2	28102	1.37674	1.43057	1.47998	1.03778	1.07475	1.11084
3C	0.8	0.95	0.8	10	10	0	2022-08-27	1.2295	1.27634	1.31927	1.01368	1.05279	1.0885	26668.8	27382.3	28102	1.39422	1.44854	1.49879	1.05228	1.08972	1.12631
3C	0.8	0.95	0.8	10	10	0	2022-08-28	1.23748	1.28482	1.32815	1.02003	1.05951	1.09562	26668.8	27382.3	28102	1.41182	1.46679	1.51789	1.06701	1.105	1.14201
3C	0.8	0.95	0.8	10	10	0	2022-08-29	1.24582	1.29365	1.33745	1.02662	1.06653	1.10306	26668.8	27382.3	28102	1.42965	1.48538	1.53723	1.08178	1.12043	1.15789
3C	0.8	0.95	0.8	10	10	0	2022-08-30	1.25451	1.30281	1.34712	1.0335	1.07384	1.11081	26668.9	27382.3	28102.1	1.44769	1.50417	1.55683	1.09681	1.13608	1.17404
3C	0.8	0.95	0.8	10	10	0	2022-08-31	1.2634	1.31228	1.35711	1.04061	1.0814	1.11883	26668.9	27382.3	28102.1	1.46591	1.52319	1.57674	1.1121	1.15194	1.1904
3C	0.8	0.95	0.8	10	10	0	2022-09-01	1.27258	1.32201	1.36741	1.04796	1.08921	1.1271	26668.9	27382.3	28102.1	1.48434	1.54241	1.59673	1.12746	1.16797	1.20701
3C	0.8	0.95	0.8	10	10	0	2022-09-02	1.28199	1.33198	1.37796	1.05549	1.09723	1.13559	26668.9	27382.3	28102.1	1.50306	1.56187	1.61689	1.14302	1.18415	1.22381
3C	0.8	0.95	0.8	10	10	0	2022-09-03	1.29158	1.34218	1.38876	1.0632	1.10544	1.14429	26668.9	27382.4	28102.1	1.52197	1.58148	1.63726	1.15883	1.20056	1.24085
3C	0.8	0.95	0.8	10	10	0	2022-09-04	1.30134	1.35256	1.39976	1.07107	1.11382	1.15318	26668.9	27382.4	28102.1	1.54112	1.60129	1.65789	1.17479	1.2171	1.25808
3C	0.8	0.95	0.8	10	10	0	2022-09-05	1.31126	1.36313	1.41096	1.07908	1.12236	1.16222	26668.9	27382.4	28102.2	1.56044	1.62127	1.67875	1.19077	1.23371	1.27534
3C	0.8	0.95	0.8	10	10	0	2022-09-06	1.32132	1.37386	1.42232	1.08722	1.13102	1.17141	26669	27382.4	28102.2	1.5799	1.6414	1.69974	1.20704	1.25057	1.29278
3C	0.8	0.95	0.8	10	10	0	2022-09-07	1.33149	1.38473	1.43382	1.09546	1.13978	1.18072	26669	27382.4	28102.2	1.5995	1.66165	1.72083	1.22342	1.26763	1.31048
3C	0.8	0.95	0.8	10	10	0	2022-09-08	1.34178	1.39569	1.44545	1.10383	1.14865	1.19014	26669	27382.4	28102.2	1.61913	1.68203	1.74204	1.23988	1.28483	1.32837
3C	0.8	0.95	0.8	10	10	0	2022-09-09	1.35219	1.40675	1.45717	1.11228	1.15759	1.19964	26669	27382.4	28102.2	1.63884	1.70255	1.76341	1.25649	1.3022	1.34638
3C	0.8	0.95	0.8	10	10	0	2022-09-10	1.36267	1.41786	1.46898	1.1208	1.16655	1.20921	26669	27382.5	28102.2	1.65859	1.72315	1.78504	1.27326	1.31966	1.36444
3C	0.8	0.95	0.8	10	10	0	2022-09-11	1.37321	1.42901	1.48085	1.12936	1.17557	1.21884	26669	27382.5	28102.3	1.67841	1.74382	1.80676	1.29015	1.33721	1.38272
3C	0.8	0.95	0.8	10	10	0	2022-09-12	1.38378	1.44016	1.49275	1.13795	1.18465	1.2285	26669.1	27382.5	28102.3	1.6983	1.76459	1.82844	1.3071	1.35489	1.40117
3C	0.8	0.95	0.8	10	10	0	2022-09-13	1.39436	1.45135	1.50467	1.14655	1.19376	1.23815	26669.1	27382.5	28102.3	1.71822	1.78544	1.85004	1.32415	1.37274	1.41969
3C	0.8	0.95	0.8	10	10	0	2022-09-14	1.40495	1.46253	1.51661	1.15514	1.20289	1.24782	26669.1	27382.5	28102.3	1.73817	1.80631	1.8717	1.34131	1.39063	1.43833
3C	0.8	0.95	0.8	10	10	0	2022-09-15	1.41551	1.4737	1.52851	1.16374	1.21201	1.25749	26669.1	27382.5	28102.3	1.75814	1.82725	1.89339	1.35858	1.40856	1.45707
3C	0.8	0.95	0.8	10	10	0	2022-09-16	1.42604	1.48487	1.54035	1.17226	1.22111	1.26712	26669.1	27382.6	28102.3	1.77812	1.84812	1.9151	1.37589	1.42664	1.47588
3C	0.8	0.95	0.8	10	10	0	2022-09-17	1.43653	1.49599	1.55213	1.18076	1.23017	1.27671	26669.1	27382.6	28102.4	1.79801	1.86896	1.93682	1.39333	1.44478	1.49477
3C	0.8	0.95	0.8	10	10	0	2022-09-18	1.44693	1.50704	1.56386	1.18923	1.23919	1.28627	26669.2	27382.6	28102.4	1.81778	1.88977	1.9586	1.41093	1.46304	1.51375
3C	0.8	0.95	0.8	10	10	0	2022-09-19	1.45725	1.51802	1.57554	1.19763	1.24813	1.29579	26669.2	27382.6	28102.4	1.83762	1.91049	1.98039	1.42857	1.48138	1.53281
3C	0.8	0.95	0.8	10	10	0	2022-09-20	1.46751	1.52893	1.58713	1.20594	1.25702	1.30522	26669.2	27382.6	28102.4	1.85735	1.93118	2.00226	1.44623	1.49973	1.55196
3C	0.8	0.95	0.8	10	10	0	2022-09-21	1.47766	1.53974	1.59861	1.21418	1.26586	1.31458	26669.2	27382.6	28102.4	1.87713	1.95187	2.0241	1.46393	1.51823	1.57137
3C	0.8	0.95	0.8	10	10	0	2022-09-22	1.48767	1.55043	1.60997	1.22235	1.27463	1.32384	26669.2	27382.7	28102.5	1.89687	1.97249	2.04585	1.48167	1.53679	1.59077
3C	0.8	0.95	0.8	10	10	0	2022-09-23	1.49752	1.561	1.62119	1.23046	1.2833	1.33298	26669.2	27382.7	28102.5	1.9165	1.99302	2.06753	1.49945	1.55532	1.61015
3C	0.8	0.95	0.8	10	10	0	2022-09-24	1.50727	1.57146	1.63227	1.23846	1.29186	1.34199	26669.3	27382.7	28102.5	1.93611	2.01349	2.08912	1.51729	1.57387	1.6295
3C	0.8	0.95	0.8	10	10	0	2022-09-25	1.51689	1.58181	1.6432	1.24634	1.30033	1.35088	26669.3	27382.7	28102.5	1.95546	2.03391	2.11064	1.53515	1.59245	1.64883
3C	0.8	0.95	0.8	10	10	0	2022-09-26	1.52638	1.59199	1.65396	1.25412	1.30868	1.35964	26669.3	27382.7	28102.5	1.9747	2.05406	2.13203	1.55301	1.611	1.66818
3C	0.8	0.95	0.8	10	10	0	2022-09-27	1.53566	1.60201	1.66454	1.26177	1.31688	1.36827	26669.3	27382.8	28102.5	1.99375	2.07408	2.15326	1.57089	1.62946	1.68751
3C	0.8	0.95	0.8	10	10	0	2022-09-28	1.54478	1.61185	1.6749	1.26926	1.32491	1.37678	26669.3	27382.8	28102.6	2.01262	2.09385	2.17431	1.58864	1.64796	1.70683
3C	0.8	0.95	0.8	10	10	0	2022-09-29	1.55371	1.6215	1.68508	1.2766	1.33279	1.38513	26669.4	27382.8	28102.6	2.03123	2.11358	2.19519	1.60646	1.6665	1.72616
3C	0.8	0.95	0.8	10	10	0	2022-09-30	1.56244	1.63093	1.69505	1.28381	1.34051	1.39335	26669.4	27382.8	28102.6	2.04954	2.13313	2.21582	1.62424	1.68505	1.7455
3C	0.8	0.95	0.8	10	10	0	2022-10-01	1.57099	1.64013	1.7048	1.29089	1.34803	1.40141	26669.4	27382.8	28102.6	2.06761	2.15243	2.2361	1.64207	1.70347	1.76484
3C	0.8	0.95	0.8	10	10	0	2022-10-02	1.57935	1.64914	1.71432	1.2978	1.35539	1.4093	26669.4	27382.9	28102.6	2.08546	2.17155	2.25615	1.65979	1.72178	1.78412
3C	0.8	0.95	0.8	10	10	0	2022-10-03	1.58753	1.65788	1.72366	1.30454	1.36256	1.41699	26669.4	27382.9	28102.7	2.10307	2.19039	2.27594	1.67725	1.73998	1.80335
3C	0.8	0.95	0.8	10	10	0	2022-10-04	1.59551	1.66636	1.73275	1.31111	1.36953	1.42448	26669.4	27382.9	28102.7	2.12044	2.20897	2.29549	1.69464	1.75834	1.82253
3C	0.8	0.95	0.8	10	10	0	2022-10-05	1.60326	1.6746	1.74158	1.31751	1.3763	1.43176	26669.5	27382.9	28102.7	2.13759	2.22728	2.31477	1.71199	1.77657	1.84163
3C	0.8	0.95	0.8	10	10	0	2022-10-06	1.61079	1.68259	1.75015	1.3237	1.38285	1.43882	26669.5	27382.9	28102.7	2.15453	2.24528	2.33377	1.72941	1.79466	1.86067
3C	0.8	0.95	0.8	10	10	0	2022-10-07	1.61807	1.6903	1.75843	1.32968	1.38918	1.44566	26669.5	27383	28102.8	2.17115	2.26294	2.35254	1.74657	1.81264	1.87961
3C	0.8	0.95	0.8	10	10	0	2022-10-08	1.62509	1.69775	1.76644	1.33544	1.39529	1.45227	26669.5	27383	28102.8	2.18747	2.28032	2.37102	1.76349	1.83055	1.89845
3C	0.8	0.95	0.8	10	10	0	2022-10-09	1.63182	1.70487	1.77416	1.34097	1.40118	1.45863	26669.5	27383	28102.8	2.20347	2.29747	2.38898	1.78037	1.84837	1.91715
3C	0.8	0.95	0.8	10	10	0	2022-10-10	1.63829	1.71173	1.78158	1.34627	1.40683	1.46475	26669.6	27383	28102.8	2.2192	2.31427	2.4066	1.79712	1.86608	1.93586
3C	0.8	0.95	0.8	10	10	0	2022-10-11	1.64446	1.7183	1.7887	1.35133	1.41224	1.47062	26669.6	27383	28102.8	2.23459	2.33064	2.42385	1.81375	1.8837	1.95443
3C	0.8	0.95	0.8	10	10	0	2022-10-12	1.65032	1.72455	1.79549	1.35615	1.41741	1.47623	26669.6	27383.1	28102.9	2.24971	2.34671	2.44083	1.83023	1.90114	1.97284
3C	0.8	0.95	0.8	10	10	0	2022-10-13	1.65589	1.73049	1.80197	1.3607	1.42233	1.48157	26669.6	27383.1	28102.9	2.26448	2.36241	2.45744	1.84654	1.9184	1.99107
3C	0.8	0.95	0.8	10	10	0	2022-10-14	1.66113	1.73613	1.80811	1.36497	1.42697	1.48664	26669.6	27383.1	28102.9	2.27886	2.37772	2.47366	1.8627	1.93555	2.00911
3C	0.8	0.95	0.8	10	10	0	2022-10-15	1.66607	1.74147	1.81392	1.36898	1.4313	1.49143	26669.7	27383.1	28102.9	2.29287	2.39266	2.48953	1.87866	1.95252	2.02695
3C	0.8	0.95	0.8	10	10	0	2022-10-16	1.67067	1.74646	1.81938	1.37272	1.43537	1.49594	26669.7	27383.1	28103	2.30649	2.40709	2.50498	1.8944	1.96925	2.04459
3C	0.8	0.95	0.8	10	10	0	2022-10-17	1.67494	1.75109	1.82449	1.37618	1.43917	1.50015	26669.7	27383.2	28103	2.3198	2.4211	2.52	1.90993	1.98567	2.06201
3C	0.8	0.95	0.8	10	10	0	2022-10-18	1.67886	1.75533	1.82923	1.37937	1.44267	1.50408	26669.7	27383.2	28103	2.33255	2.43472	2.53458	1.92526	2.00192	2.0792
3C	0.8	0.95	0.8	10	10	0	2022-10-19	1.68243	1.75921	1.83362	1.38227	1.44589	1.5077	26669.7	27383.2	28103	2.34487	2.44792	2.5487	1.94038	2.01794	2.09617
3C	0.8	0.95	0.8	10	10	0	2022-10-20	1.68564	1.76278	1.83764	1.38489	1.44886	1.51101	26669.8	27383.2	28103	2.35681	2.4607	2.56236	1.95531	2.03358	2.1129
3C	0.8	0.95	0.8	10	10	0	2022-10-21	1.68849	1.766	1.84127	1.38724	1.45152	1.51401	26669.8	27383.2	28103.1	2.36828	2.47305	2.57554	1.96999	2.04901	2.12939
3C	0.8	0.95	0.8	10	10	0	2022-10-22	1.691	1.76883	1.84453	1.3893	1.45388	1.5167	26669.8	27383.3	28103.1	2.37932	2.48493	2.58823	1.98442	2.06431	2.1455
3C	0.8	0.95	0.8	10	10	0	2022-10-23	1.69315	1.7713	1.8474	1.39108	1.45594	1.51907	26669.8	27383.3	28103.1	2.38988	2.49625	2.60043	1.99858	2.07933	2.16129
3C	0.8	0.95	0.8	10	10	0	2022-10-24	1.69495	1.77341	1.84987	1.39257	1.45769	1.52112	26669.9	27383.3	28103.1	2.39997	2.50704	2.61207	2.01249	2.09408	2.17681
3C	0.8	0.95	0.8	10	10	0	2022-10-25	1.69639	1.77516	1.85195	1.39378	1.45915	1.52283	26669.9	27383.3	28103.2	2.40959	2.5173	2.62324	2.02612	2.10854	2.19211
3C	0.8	0.95	0.8	10	10	0	2022-10-26	1.69747	1.77655	1.85365	1.39469	1.46032	1.52418	26669.9	27383.4	28103.2	2.41871	2.52714	2.63386	2.03948	2.12273	2.20718
3C	0.8	0.95	0.8	10	10	0	2022-10-27	1.6982	1.77752	1.85493	1.39532	1.46117	1.5252	26669.9	27383.4	28103.2	2.42737	2.5365	2.64396	2.05253	2.1365	2.22187
3C	0.8	0.95	0.8	10	10	0	2022-10-28	1.69858	1.77813	1.8558	1.39565	1.46169	1.5259	26669.9	27383.4	28103.2	2.43555	2.54537	2.65352	2.06525	2.14994	2.23623
3C	0.8	0.95	0.8	10	10	0	2022-10-29	1.6986	1.77837	1.85624	1.3957	1.4619	1.52627	26670	27383.4	28103.3	2.44324	2.55371	2.6625	2.07766	2.16309	2.25036
3C	0.8	0.95	0.8	10	10	0	2022-10-30	1.69826	1.77825	1.85625	1.39546	1.46183	1.52632	26670	27383.4	28103.3	2.45043	2.5615	2.67093	2.08972	2.17598	2.26416
3C	0.8	0.95	0.8	10	10	0	2022-10-31	1.69757	1.77775	1.85586	1.39492	1.46143	1.52603	26670	27383.5	28103.3	2.45713	2.56875	2.67873	2.10151	2.1886	2.27761
3C	0.8	0.95	0.8	10	10	0	2022-11-01	1.87799	1.96836	2.05345	1.54241	1.61709	1.68762	26670.2	27383.7	28103.5	2.48035	2.59318	2.70449	2.11819	2.2062	2.29625
3C	0.8	0.95	0.8	10	10	0	2022-11-02	2.03881	2.13768	2.23208	1.67377	1.7557	1.83362	26670.4	27383.9	28103.7	2.53319	2.64829	2.76251	2.14403	2.2334	2.32488
3C	0.8	0.95	0.8	10	10	0	2022-11-03	2.1872	2.29369	2.39673	1.79505	1.88332	1.9684	26670.6	27384.1	28103.9	2.60887	2.72734	2.8454	2.17744	2.26869	2.36197
3C	0.8	0.95	0.8	10	10	0	2022-11-04	2.32793	2.44134	2.55208	1.91015	2.00432	2.0958	26670.8	27384.3	28104.1	2.70246	2.82526	2.94814	2.21766	2.31101	2.40645
3C	0.8	0.95	0.8	10	10	0	2022-11-05	2.46324	2.58351	2.70224	2.02113	2.12091	2.21869	26671	27384.5	28104.4	2.81043	2.93787	3.06651	2.26398	2.35964	2.45757
3C	0.8	0.95	0.8	10	10	0	2022-11-06	2.59439	2.72241	2.849	2.12891	2.23487	2.33905	26671.2	27384.7	28104.6	2.93021	3.06304	3.19776	2.31599	2.4141	2.51474
3C	0.8	0.95	0.8	10	10	0	2022-11-07	2.72313	2.85932	2.9937	2.23466	2.34729	2.45789	26671.4	27384.9	28104.9	3.0599	3.19886	3.33961	2.37328	2.47416	2.57759
3C	0.8	0.95	0.8	10	10	0	2022-11-08	2.85054	2.99516	3.1372	2.33932	2.4588	2.57593	26671.7	27385.2	28105.1	3.198	3.34337	3.49121	2.43545	2.53933	2.64586
3C	0.8	0.95	0.8	10	10	0	2022-11-09	2.97703	3.13027	3.28012	2.44325	2.56987	2.6935	26671.9	27385.4	28105.4	3.34332	3.49607	3.65098	2.50223	2.6089	2.71913
3C	0.8	0.95	0.8	10	10	0	2022-11-10	3.10289	3.26485	3.42279	2.5467	2.68053	2.8108	26672.2	27385.7	28105.7	3.49487	3.65519	3.81778	2.57311	2.68345	2.79661
3C	0.8	0.95	0.8	10	10	0	2022-11-11	3.22824	3.3991	3.56535	2.64992	2.79096	2.92806	26672.4	27386	28106	3.65185	3.82017	3.99119	2.64795	2.76248	2.87933
3C	0.8	0.95	0.8	10	10	0	2022-11-12	3.35329	3.53294	3.7079	2.75289	2.90102	3.04538	26672.7	27386.3	28106.3	3.81355	3.99033	4.17029	2.7268	2.84573	2.96691
3C	0.8	0.95	0.8	10	10	0	2022-11-13	3.47809	3.66666	3.85043	2.85566	3.01097	3.16268	26673	27386.6	28106.6	3.97937	4.16502	4.35456	2.80956	2.93305	3.05906
3C	0.8	0.95	0.8	10	10	0	2022-11-14	3.60237	3.80003	3.99254	2.95802	3.12056	3.2797	26673.3	27386.9	28106.9	4.14874	4.34354	4.54315	2.89613	3.02434	3.15493
3C	0.8	0.95	0.8	10	10	0	2022-11-15	3.72597	3.93283	4.1343	3.05982	3.22971	3.39642	26673.6	27387.2	28107.3	4.32123	4.52551	4.73561	2.98625	3.11937	3.25493
3C	0.8	0.95	0.8	10	10	0	2022-11-16	3.84887	4.06479	4.27551	3.16109	3.33829	3.51277	26673.9	27387.6	28107.6	4.4964	4.71082	4.9319	3.07975	3.218	3.35923
3C	0.8	0.95	0.8	10	10	0	2022-11-17	3.97091	4.19607	4.41597	3.26176	3.44636	3.62839	26674.3	27387.9	28108	4.67381	4.89886	5.13112	3.17642	3.31973	3.46718
3C	0.8	0.95	0.8	10	10	0	2022-11-18	4.09194	4.32666	4.55612	3.36162	3.55394	3.74359	26674.6	27388.3	28108.4	4.85302	5.08856	5.33295	3.27617	3.42451	3.57829
3C	0.8	0.95	0.8	10	10	0	2022-11-19	4.21179	4.45626	4.69562	3.46028	3.66078	3.85822	26675	27388.7	28108.8	5.03371	5.28053	5.53698	3.37898	3.53249	3.69273
3C	0.8	0.95	0.8	10	10	0	2022-11-20	4.33049	4.5849	4.83399	3.55763	3.76677	3.97199	26675.4	27389.1	28109.3	5.21553	5.47429	5.74277	3.48471	3.64373	3.8109
3C	0.8	0.95	0.8	10	10	0	2022-11-21	4.44781	4.71233	4.9713	3.65339	3.87174	4.08485	26675.8	27389.5	28109.7	5.39815	5.66893	5.95001	3.5932	3.75812	3.93226
3C	0.8	0.95	0.8	10	10	0	2022-11-22	4.56302	4.83828	5.10718	3.74772	3.97535	4.19663	26676.2	27389.9	28110.1	5.58121	5.86394	6.15833	3.70432	3.87523	4.05677
3C	0.8	0.95	0.8	10	10	0	2022-11-23	4.67598	4.9625	5.24146	3.84047	4.07748	4.30715	26676.6	27390.3	28110.6	5.76423	6.05932	6.36739	3.81604	3.99508	4.18438
3C	0.8	0.95	0.8	10	10	0	2022-11-24	4.7869	5.0846	5.37405	3.93169	4.17817	4.41632	26677	27390.8	28111.1	5.9466	6.25497	6.57684	3.93097	4.11728	4.31447
3C	0.8	0.95	0.8	10	10	0	2022-11-25	4.89562	5.20458	5.50476	4.02124	4.27737	4.52412	26677.5	27391.3	28111.6	6.12848	6.45065	6.78623	4.04848	4.24143	4.44684
3C	0.8	0.95	0.8	10	10	0	2022-11-26	5.00216	5.32286	5.63343	4.10899	4.37476	4.63055	26678	27391.7	28112.1	6.31039	6.6456	6.99531	4.1664	4.36744	4.58129
3C	0.8	0.95	0.8	10	10	0	2022-11-27	5.10637	5.43919	5.76035	4.19483	4.47036	4.7351	26678.4	27392.2	28112.6	6.49123	6.83925	7.20387	4.28546	4.49562	4.71723
3C	0.8	0.95	0.8	10	10	0	2022-11-28	5.20813	5.55301	5.88446	4.2787	4.56388	4.83736	26678.9	27392.7	28113.2	6.67034	7.0316	7.41158	4.40713	4.62495	4.8554
3C	0.8	0.95	0.8	10	10	0	2022-11-29	5.30733	5.66395	6.00599	4.36046	4.65504	4.9381	26679.4	27393.3	28113.8	6.84779	7.22386	7.6182	4.53136	4.7562	4.99558
3C	0.8	0.95	0.8	10	10	0	2022-11-30	5.40386	5.77181	6.12599	4.44003	4.74377	5.03668	26679.9	27393.8	28114.3	7.02345	7.41361	7.82342	4.65668	4.88832	5.13734
3C	0.8	0.95	0.8	10	10	0	2022-12-01	5.49759	5.8768	6.24371	4.51742	4.83033	5.13349	26680.4	27394.4	28114.9	7.19731	7.60123	8.02672	4.78115	5.02197	5.28078
3C	0.8	0.95	0.8	10	10	0	2022-12-02	5.58847	5.97895	6.35835	4.59247	4.9148	5.22779	26681	27394.9	28115.5	7.36854	7.78752	8.22768	4.9064	5.1567	5.42543
3C	0.8	0.95	0.8	10	10	0	2022-12-03	5.67647	6.07804	6.46903	4.66495	4.99694	5.31892	26681.5	27395.5	28116.2	7.53752	7.97139	8.42632	5.03228	5.29274	5.5711
3C	0.8	0.95	0.8	10	10	0	2022-12-04	5.76141	6.17431	6.57631	4.73489	5.07656	5.40738	26682.1	27396.1	28116.8	7.70402	8.15225	8.62293	5.15896	5.42932	5.71759
3C	0.8	0.95	0.8	10	10	0	2022-12-05	5.843	6.26724	6.68011	4.80216	5.15332	5.49352	26682.7	27396.7	28117.5	7.86717	8.32981	8.81718	5.28593	5.56625	5.86473
3C	0.8	0.95	0.8	10	10	0	2022-12-06	5.92124	6.35689	6.7806	4.86669	5.22705	5.57673	26683.2	27397.3	28118.1	8.02716	8.5044	9.00879	5.41255	5.70384	6.01229
3C	0.8	0.95	0.8	10	10	0	2022-12-07	5.99604	6.44276	6.87747	4.92845	5.2979	5.65697	26683.8	27397.9	28118.8	8.18303	8.67639	9.19651	5.53905	5.84147	6.16013
3C	0.8	0.95	0.8	10	10	0	2022-12-08	6.06734	6.52503	6.97075	4.98737	5.36601	5.73404	26684.5	27398.6	28119.5	8.33518	8.8457	9.38065	5.66521	5.97882	6.30803
3C	0.8	0.95	0.8	10	10	0	2022-12-09	6.1351	6.60387	7.06044	5.04337	5.43114	5.80795	26685.1	27399.2	28120.2	8.48374	9.01159	9.56097	5.79084	6.11616	6.45582
3C	0.8	0.95	0.8	10	10	0	2022-12-10	6.19926	6.67893	7.1461	5.0964	5.49321	5.87867	26685.7	27399.9	28120.9	8.62867	9.17263	9.73738	5.9161	6.25307	6.60341
3C	0.8	0.95	0.8	10	10	0	2022-12-11	6.25973	6.75011	7.22766	5.14638	5.55191	5.94602	26686.3	27400.6	28121.7	8.76915	9.32846	9.90936	6.04039	6.38922	6.75021
3C	0.8	0.95	0.8	10	10	0	2022-12-12	6.31642	6.81732	7.30508	5.19323	5.60755	6.00997	26687	27401.3	28122.4	8.90417	9.48019	10.0764	6.16378	6.52406	6.89611
3C	0.8	0.95	0.8	10	10	0	2022-12-13	6.36925	6.88059	7.37819	5.23714	5.6601	6.07051	26687.7	27402	28123.2	9.03493	9.62766	10.2397	6.28611	6.65689	7.04107
3C	0.8	0.95	0.8	10	10	0	2022-12-14	6.4182	6.94027	7.44709	5.27789	5.70937	6.12778	26688.3	27402.7	28124	9.16149	9.76964	10.3989	6.40707	6.79023	7.1857
3C	0.8	0.95	0.8	10	10	0	2022-12-15	6.46343	6.99544	7.51195	5.31572	5.75513	6.18169	26689	27403.4	28124.7	9.28241	9.907	10.5533	6.52682	6.92235	7.32946
3C	0.8	0.95	0.8	10	10	0	2022-12-16	6.50499	7.04639	7.57239	5.35057	5.79737	6.23195	26689.7	27404.1	28125.5	9.39845	10.0392	10.7026	6.64498	7.05288	7.47296
3C	0.8	0.95	0.8	10	10	0	2022-12-17	6.54299	7.09297	7.62839	5.38204	5.8357	6.27826	26690.4	27404.9	28126.4	9.51196	10.1668	10.8463	6.76136	7.18174	7.61469
3C	0.8	0.95	0.8	10	10	0	2022-12-18	6.57694	7.13495	7.67986	5.41016	5.87043	6.32085	26691.1	27405.6	28127.2	9.61938	10.2897	10.9845	6.87541	7.30887	7.75419
3C	0.8	0.95	0.8	10	10	0	2022-12-19	6.60682	7.17286	7.72677	5.43496	5.90184	6.35966	26691.8	27406.4	28128	9.7217	10.4056	11.1168	6.98741	7.43378	7.89121
3C	0.8	0.95	0.8	10	10	0	2022-12-20	6.63266	7.20658	7.76893	5.45646	5.92964	6.39466	26692.5	27407.2	28128.8	9.81683	10.516	11.2427	7.09751	7.55662	8.02553
3C	0.8	0.95	0.8	10	10	0	2022-12-21	6.65445	7.23579	7.80652	5.47467	5.95366	6.42589	26693.3	27408	28129.7	9.90936	10.6194	11.3629	7.20568	7.67739	8.15784
3C	0.8	0.95	0.8	10	10	0	2022-12-22	6.67228	7.26034	7.83932	5.48958	5.9742	6.45323	26694	27408.7	28130.6	9.99681	10.7174	11.477	7.3115	7.7958	8.28758
3C	0.8	0.95	0.8	10	10	0	2022-12-23	6.68612	7.28044	7.86771	5.50107	5.9913	6.47679	26694.7	27409.5	28131.4	10.0784	10.81	11.5861	7.41479	7.91173	8.41478
3C	0.8	0.95	0.8	10	10	0	2022-12-24	6.69595	7.29639	7.89172	5.50915	6.0046	6.49671	26695.5	27410.3	28132.3	10.1524	10.8967	11.6896	7.51544	8.02489	8.53923
3C	0.8	0.95	0.8	10	10	0	2022-12-25	6.70185	7.30788	7.91076	5.51394	6.0141	6.51254	26696.2	27411.1	28133.2	10.2205	10.9774	11.7859	7.61339	8.13525	8.6617
3C	0.8	0.95	0.8	10	10	0	2022-12-26	6.70375	7.31507	7.92352	5.51548	6.02036	6.52339	26697	27412	28134.1	10.2824	11.0522	11.8757	7.70852	8.24143	8.78185
3C	0.8	0.95	0.8	10	10	0	2022-12-27	6.7016	7.31815	7.9322	5.51388	6.0234	6.53086	26697.8	27412.8	28135	10.3383	11.1192	11.959	7.80069	8.34508	8.89696
3C	0.8	0.95	0.8	10	10	0	2022-12-28	6.69559	7.31706	7.93615	5.5093	6.02292	6.53436	26698.5	27413.6	28135.9	10.3878	11.1814	12.0365	7.8898	8.4464	9.00894
3C	0.8	0.95	0.8	10	10	0	2022-12-29	6.68589	7.31191	7.93536	5.50177	6.01875	6.53389	26699.3	27414.4	28136.8	10.431	11.237	12.1049	7.97542	8.54453	9.1187
3C	0.8	0.95	0.8	10	10	0	2022-12-30	6.67263	7.30249	7.92978	5.4916	6.01123	6.52902	26700.1	27415.3	28137.7	10.4688	11.2862	12.1645	8.05749	8.6388	9.22445
3C	0.8	0.95	0.8	10	10	0	2022-12-31	6.65627	7.28926	7.91887	5.4784	6.00072	6.52079	26700.8	27416.1	28138.6	10.5007	11.3278	12.2168	8.13621	8.72811	9.32686
3D	0.8	0.95	0.7	15	15	5	2022-08-05	1.29138	1.33537	1.38424	1.07837	1.11574	1.15669	26704	27400.5	28050.2	1.08759	1.12634	1.16821	0.787535	0.816506	0.846726
3D	0.8	0.95	0.7	15	15	5	2022-08-06	1.26198	1.30494	1.35259	1.05244	1.08929	1.12919	26704	27400.5	28050.2	1.099	1.13828	1.18065	0.79689	0.826161	0.856664
3D	0.8	0.95	0.7	15	15	5	2022-08-07	1.23886	1.28147	1.32832	1.03228	1.06873	1.1078	26704	27400.5	28050.2	1.10983	1.14956	1.19248	0.806353	0.835954	0.866757
3D	0.8	0.95	0.7	15	15	5	2022-08-08	1.22093	1.26343	1.30953	1.01664	1.05269	1.09108	26704.1	27400.5	28050.2	1.12057	1.16073	1.20423	0.816044	0.846015	0.877176
3D	0.8	0.95	0.7	15	15	5	2022-08-09	1.20714	1.24955	1.29493	1.00443	1.04016	1.07808	26704.1	27400.5	28050.2	1.13137	1.17213	1.21631	0.825974	0.856379	0.887928
3D	0.8	0.95	0.7	15	15	5	2022-08-10	1.19669	1.23898	1.2839	0.994948	1.03046	1.06817	26704.1	27400.6	28050.3	1.14252	1.18398	1.22851	0.836212	0.866995	0.898975
3D	0.8	0.95	0.7	15	15	5	2022-08-11	1.18889	1.2311	1.27576	0.987649	1.02311	1.06058	26704.1	27400.6	28050.3	1.15412	1.19629	1.24126	0.846812	0.877906	0.910321
3D	0.8	0.95	0.7	15	15	5	2022-08-12	1.18323	1.22543	1.26995	0.982198	1.0176	1.05489	26704.1	27400.6	28050.3	1.16636	1.20906	1.25452	0.857723	0.889139	0.921949
3D	0.8	0.95	0.7	15	15	5	2022-08-13	1.17934	1.22161	1.26611	0.97829	1.01371	1.05091	26704.1	27400.6	28050.3	1.17909	1.22232	1.26821	0.868929	0.900777	0.933888
3D	0.8	0.95	0.7	15	15	5	2022-08-14	1.17697	1.2194	1.26389	0.9757	1.01122	1.04838	26704.1	27400.6	28050.3	1.19232	1.23608	1.28238	0.880434	0.91274	0.946224
3D	0.8	0.95	0.7	15	15	5	2022-08-15	1.17594	1.21857	1.26315	0.974302	1.00988	1.04711	26704.1	27400.6	28050.3	1.20585	1.25025	1.29706	0.892248	0.924932	0.958891
3D	0.8	0.95	0.7	15	15	5	2022-08-16	1.17609	1.21892	1.26364	0.973873	1.00962	1.04696	26704.2	27400.6	28050.3	1.21979	1.2648	1.31219	0.904355	0.937399	0.971818
3D	0.8	0.95	0.7	15	15	5	2022-08-17	1.17729	1.22035	1.26528	0.974346	1.0103	1.04779	26704.2	27400.6	28050.3	1.23423	1.27973	1.32774	0.916725	0.950173	0.984976
3D	0.8	0.95	0.7	15	15	5	2022-08-18	1.17945	1.22275	1.26793	0.975643	1.01182	1.04947	26704.2	27400.7	28050.4	1.24898	1.29517	1.3437	0.929348	0.96317	0.998413
3D	0.8	0.95	0.7	15	15	5	2022-08-19	1.18245	1.22602	1.27153	0.977657	1.01409	1.05193	26704.2	27400.7	28050.4	1.26403	1.3109	1.36007	0.94221	0.976424	1.01215
3D	0.8	0.95	0.7	15	15	5	2022-08-20	1.1862	1.23009	1.27594	0.980337	1.01704	1.05509	26704.2	27400.7	28050.4	1.27948	1.32695	1.37683	0.955297	0.989889	1.02614
3D	0.8	0.95	0.7	15	15	5	2022-08-21	1.19065	1.23491	1.28107	0.983598	1.02061	1.05889	26704.2	27400.7	28050.4	1.29525	1.34334	1.39393	0.968608	1.0036	1.0404
3D	0.8	0.95	0.7	15	15	5	2022-08-22	1.19574	1.24041	1.2869	0.987408	1.02476	1.06329	26704.2	27400.7	28050.4	1.31129	1.36009	1.41134	0.982076	1.01753	1.05493
3D	0.8	0.95	0.7	15	15	5	2022-08-23	1.20143	1.24651	1.29339	0.991723	1.02942	1.06826	26704.2	27400.7	28050.4	1.32762	1.37717	1.42907	0.995703	1.03171	1.06976
3D	0.8	0.95	0.7	15	15	5	2022-08-24	1.20763	1.25315	1.30048	0.996486	1.03456	1.07375	26704.3	27400.7	28050.4	1.34413	1.39453	1.44709	1.00952	1.04613	1.08483
3D	0.8	0.95	0.7	15	15	5	2022-08-25	1.21431	1.26031	1.30808	1.00167	1.04014	1.0797	26704.3	27400.7	28050.5	1.36085	1.4121	1.46538	1.02359	1.06072	1.10007
3D	0.8	0.95	0.7	15	15	5	2022-08-26	1.22144	1.26794	1.31616	1.00722	1.04613	1.08607	26704.3	27400.8	28050.5	1.37804	1.4299	1.48398	1.03785	1.07559	1.11547
3D	0.8	0.95	0.7	15	15	5	2022-08-27	1.22897	1.27601	1.32469	1.01311	1.05248	1.09285	26704.3	27400.8	28050.5	1.39539	1.44796	1.50277	1.05228	1.09062	1.13105
3D	0.8	0.95	0.7	15	15	5	2022-08-28	1.23687	1.28446	1.33363	1.01934	1.05918	1.09998	26704.3	27400.8	28050.5	1.4129	1.46624	1.52178	1.06685	1.10587	1.14686
3D	0.8	0.95	0.7	15	15	5	2022-08-29	1.24511	1.29327	1.34293	1.02586	1.0662	1.10744	26704.3	27400.8	28050.5	1.4306	1.48476	1.54105	1.08165	1.12129	1.16291
3D	0.8	0.95	0.7	15	15	5	2022-08-30	1.25364	1.30241	1.3526	1.03265	1.0735	1.11521	26704.3	27400.8	28050.5	1.44851	1.50356	1.56064	1.09669	1.13689	1.17915
3D	0.8	0.95	0.7	15	15	5	2022-08-31	1.26245	1.31188	1.36258	1.03969	1.08107	1.12324	26704.3	27400.8	28050.5	1.46663	1.52263	1.58046	1.11197	1.1527	1.19553
3D	0.8	0.95	0.7	15	15	5	2022-09-01	1.27151	1.32162	1.3729	1.04694	1.08887	1.13152	26704.4	27400.8	28050.6	1.48496	1.54189	1.60061	1.12752	1.16871	1.21211
3D	0.8	0.95	0.7	15	15	5	2022-09-02	1.28079	1.33162	1.38344	1.0544	1.09689	1.14006	26704.4	27400.9	28050.6	1.50345	1.56126	1.62097	1.14311	1.1849	1.22883
3D	0.8	0.95	0.7	15	15	5	2022-09-03	1.29029	1.34184	1.39424	1.06204	1.10512	1.14882	26704.4	27400.9	28050.6	1.52207	1.58075	1.64155	1.15886	1.20125	1.24586
3D	0.8	0.95	0.7	15	15	5	2022-09-04	1.29997	1.35227	1.40531	1.06985	1.11353	1.1577	26704.4	27400.9	28050.6	1.54086	1.60044	1.66236	1.17476	1.21775	1.26309
3D	0.8	0.95	0.7	15	15	5	2022-09-05	1.30982	1.36284	1.41658	1.07781	1.12209	1.16674	26704.4	27400.9	28050.6	1.55979	1.62044	1.68334	1.19089	1.2344	1.28043
3D	0.8	0.95	0.7	15	15	5	2022-09-06	1.3198	1.37357	1.42796	1.08589	1.13075	1.17591	26704.4	27400.9	28050.6	1.57883	1.64062	1.70448	1.20718	1.25121	1.29793
3D	0.8	0.95	0.7	15	15	5	2022-09-07	1.32991	1.38443	1.43945	1.09409	1.13953	1.18522	26704.4	27400.9	28050.6	1.598	1.66089	1.72575	1.22364	1.26814	1.31559
3D	0.8	0.95	0.7	15	15	5	2022-09-08	1.34011	1.39539	1.45105	1.1024	1.1484	1.19462	26704.5	27400.9	28050.7	1.61735	1.68134	1.74707	1.24017	1.28524	1.33341
3D	0.8	0.95	0.7	15	15	5	2022-09-09	1.3504	1.40643	1.46276	1.11079	1.15735	1.20411	26704.5	27401	28050.7	1.63683	1.70182	1.7685	1.25684	1.30251	1.35142
3D	0.8	0.95	0.7	15	15	5	2022-09-10	1.36077	1.41752	1.47455	1.11925	1.16637	1.21368	26704.5	27401	28050.7	1.65637	1.72232	1.78993	1.27358	1.31993	1.36957
3D	0.8	0.95	0.7	15	15	5	2022-09-11	1.3712	1.42868	1.48639	1.12775	1.17545	1.22331	26704.5	27401	28050.7	1.67605	1.74295	1.81149	1.29043	1.33745	1.3879
3D	0.8	0.95	0.7	15	15	5	2022-09-12	1.38166	1.4399	1.49827	1.13629	1.18456	1.23298	26704.5	27401	28050.7	1.69581	1.76378	1.83318	1.30731	1.35518	1.40642
3D	0.8	0.95	0.7	15	15	5	2022-09-13	1.39216	1.45111	1.51017	1.14484	1.19368	1.24268	26704.5	27401	28050.7	1.71565	1.78471	1.85494	1.32428	1.37298	1.42505
3D	0.8	0.95	0.7	15	15	5	2022-09-14	1.40268	1.46234	1.52209	1.1534	1.20283	1.25239	26704.6	27401	28050.8	1.73556	1.80556	1.87691	1.34155	1.39085	1.44369
3D	0.8	0.95	0.7	15	15	5	2022-09-15	1.4132	1.47355	1.53401	1.16196	1.21196	1.2621	26704.6	27401.1	28050.8	1.7555	1.8263	1.89894	1.35895	1.40879	1.46244
3D	0.8	0.95	0.7	15	15	5	2022-09-16	1.42368	1.48474	1.54589	1.17049	1.22108	1.27179	26704.6	27401.1	28050.8	1.77545	1.84715	1.92099	1.37636	1.42694	1.48127
3D	0.8	0.95	0.7	15	15	5	2022-09-17	1.43412	1.49592	1.55773	1.179	1.23016	1.28145	26704.6	27401.1	28050.8	1.7953	1.86798	1.94304	1.39383	1.4451	1.50013
3D	0.8	0.95	0.7	15	15	5	2022-09-18	1.4445	1.50704	1.56952	1.18748	1.23921	1.29107	26704.6	27401.1	28050.8	1.8151	1.88889	1.96498	1.41139	1.4634	1.51908
3D	0.8	0.95	0.7	15	15	5	2022-09-19	1.45481	1.51808	1.58123	1.19591	1.24821	1.30062	26704.6	27401.1	28050.8	1.83491	1.90978	1.98689	1.42899	1.48171	1.53814
3D	0.8	0.95	0.7	15	15	5	2022-09-20	1.46505	1.52901	1.59288	1.20428	1.25714	1.31011	26704.7	27401.1	28050.9	1.85468	1.93059	2.00878	1.44665	1.50005	1.55729
3D	0.8	0.95	0.7	15	15	5	2022-09-21	1.47519	1.53985	1.60442	1.21259	1.266	1.31952	26704.7	27401.2	28050.9	1.87431	1.95117	2.03061	1.46434	1.51845	1.57656
3D	0.8	0.95	0.7	15	15	5	2022-09-22	1.48522	1.55056	1.61583	1.22081	1.27476	1.32885	26704.7	27401.2	28050.9	1.89386	1.97163	2.05239	1.48199	1.53681	1.59595
3D	0.8	0.95	0.7	15	15	5	2022-09-23	1.49516	1.56115	1.62712	1.22894	1.28342	1.33808	26704.7	27401.2	28050.9	1.91333	1.99208	2.07408	1.49958	1.55524	1.61539
3D	0.8	0.95	0.7	15	15	5	2022-09-24	1.50497	1.57161	1.63827	1.23697	1.29196	1.3472	26704.7	27401.2	28050.9	1.93273	2.01248	2.09569	1.5172	1.57374	1.63486
3D	0.8	0.95	0.7	15	15	5	2022-09-25	1.51465	1.58194	1.64928	1.24488	1.30037	1.3562	26704.7	27401.2	28051	1.95203	2.03275	2.11717	1.53487	1.59226	1.65434
3D	0.8	0.95	0.7	15	15	5	2022-09-26	1.52418	1.59212	1.66012	1.25268	1.30863	1.36508	26704.8	27401.3	28051	1.97113	2.05303	2.13863	1.55264	1.61078	1.67385
3D	0.8	0.95	0.7	15	15	5	2022-09-27	1.53355	1.60209	1.67078	1.26034	1.31682	1.37382	26704.8	27401.3	28051	1.99008	2.07317	2.15997	1.5704	1.62936	1.69332
3D	0.8	0.95	0.7	15	15	5	2022-09-28	1.54274	1.61188	1.68127	1.26785	1.32482	1.38241	26704.8	27401.3	28051	2.00901	2.09302	2.18114	1.58815	1.64791	1.71274
3D	0.8	0.95	0.7	15	15	5	2022-09-29	1.55175	1.62147	1.69157	1.27518	1.33266	1.39084	26704.8	27401.3	28051	2.0276	2.11266	2.20192	1.60585	1.66648	1.73216
3D	0.8	0.95	0.7	15	15	5	2022-09-30	1.56057	1.63087	1.70166	1.28234	1.34034	1.3991	26704.8	27401.3	28051.1	2.04598	2.13215	2.22262	1.62352	1.68507	1.75154
3D	0.8	0.95	0.7	15	15	5	2022-10-01	1.56918	1.64003	1.71152	1.28933	1.34784	1.40719	26704.9	27401.4	28051.1	2.06416	2.1515	2.24307	1.64113	1.70366	1.77096
3D	0.8	0.95	0.7	15	15	5	2022-10-02	1.57758	1.64894	1.72114	1.29614	1.35517	1.4151	26704.9	27401.4	28051.1	2.08209	2.17062	2.26341	1.65871	1.72212	1.7902
3D	0.8	0.95	0.7	15	15	5	2022-10-03	1.58574	1.65762	1.73051	1.30273	1.36233	1.42282	26704.9	27401.4	28051.1	2.09983	2.18949	2.28359	1.67623	1.74042	1.80937
3D	0.8	0.95	0.7	15	15	5	2022-10-04	1.59362	1.66604	1.73966	1.30912	1.36931	1.43034	26704.9	27401.4	28051.1	2.1173	2.20813	2.30296	1.69367	1.7587	1.82853
3D	0.8	0.95	0.7	15	15	5	2022-10-05	1.60126	1.67424	1.74856	1.31528	1.37612	1.43764	26704.9	27401.4	28051.2	2.13451	2.22653	2.32211	1.71096	1.7769	1.84762
3D	0.8	0.95	0.7	15	15	5	2022-10-06	1.60861	1.68223	1.75718	1.32122	1.38272	1.44471	26705	27401.5	28051.2	2.15148	2.2446	2.34125	1.72817	1.795	1.8666
3D	0.8	0.95	0.7	15	15	5	2022-10-07	1.61566	1.69001	1.76552	1.32696	1.38913	1.45155	26705	27401.5	28051.2	2.16819	2.26238	2.3601	1.74543	1.81302	1.8855
3D	0.8	0.95	0.7	15	15	5	2022-10-08	1.6224	1.69754	1.77356	1.33249	1.3953	1.45817	26705	27401.5	28051.2	2.18462	2.27984	2.37881	1.76258	1.83093	1.90428
3D	0.8	0.95	0.7	15	15	5	2022-10-09	1.62882	1.70475	1.78131	1.33779	1.40123	1.46457	26705	27401.5	28051.2	2.20076	2.29687	2.39727	1.77953	1.84869	1.92293
3D	0.8	0.95	0.7	15	15	5	2022-10-10	1.63498	1.71166	1.78876	1.34286	1.4069	1.47077	26705	27401.5	28051.3	2.21658	2.31358	2.41533	1.79633	1.86636	1.94146
3D	0.8	0.95	0.7	15	15	5	2022-10-11	1.64085	1.71825	1.79595	1.34771	1.4123	1.47671	26705.1	27401.6	28051.3	2.23209	2.32997	2.43291	1.81299	1.88385	1.95979
3D	0.8	0.95	0.7	15	15	5	2022-10-12	1.64645	1.72454	1.80283	1.35232	1.41744	1.4824	26705.1	27401.6	28051.3	2.24728	2.34612	2.45011	1.82955	1.90119	1.97807
3D	0.8	0.95	0.7	15	15	5	2022-10-13	1.65175	1.73054	1.80941	1.35669	1.4223	1.48784	26705.1	27401.6	28051.3	2.26212	2.36188	2.46689	1.84589	1.91836	1.99618
3D	0.8	0.95	0.7	15	15	5	2022-10-14	1.65674	1.7362	1.81569	1.36084	1.42691	1.49301	26705.1	27401.6	28051.4	2.27659	2.37711	2.48316	1.86196	1.93537	2.01411
3D	0.8	0.95	0.7	15	15	5	2022-10-15	1.66143	1.74151	1.82163	1.36474	1.43126	1.4979	26705.1	27401.6	28051.4	2.29078	2.39211	2.49899	1.8779	1.95219	2.03185
3D	0.8	0.95	0.7	15	15	5	2022-10-16	1.6658	1.74646	1.82721	1.36838	1.43537	1.50241	26705.2	27401.7	28051.4	2.30455	2.40669	2.5144	1.89367	1.96883	2.04945
3D	0.8	0.95	0.7	15	15	5	2022-10-17	1.66986	1.75105	1.83242	1.37176	1.4392	1.50659	26705.2	27401.7	28051.4	2.31788	2.42076	2.52937	1.90923	1.98529	2.06688
3D	0.8	0.95	0.7	15	15	5	2022-10-18	1.67361	1.75528	1.83721	1.37491	1.44274	1.51043	26705.2	27401.7	28051.4	2.33077	2.43448	2.54391	1.92465	2.00161	2.0841
3D	0.8	0.95	0.7	15	15	5	2022-10-19	1.67705	1.75919	1.84159	1.37782	1.44599	1.51392	26705.2	27401.7	28051.5	2.34324	2.44775	2.55803	1.93977	2.01773	2.10105
3D	0.8	0.95	0.7	15	15	5	2022-10-20	1.68016	1.76277	1.84558	1.38046	1.44897	1.5171	26705.2	27401.7	28051.5	2.35529	2.46054	2.57172	1.95466	2.03353	2.11773
3D	0.8	0.95	0.7	15	15	5	2022-10-21	1.68293	1.76602	1.8491	1.38283	1.45166	1.51999	26705.3	27401.8	28051.5	2.36687	2.4729	2.58501	1.9693	2.04908	2.13415
3D	0.8	0.95	0.7	15	15	5	2022-10-22	1.68537	1.76889	1.85219	1.38492	1.45405	1.52258	26705.3	27401.8	28051.5	2.37802	2.48489	2.59781	1.98376	2.06433	2.15033
3D	0.8	0.95	0.7	15	15	5	2022-10-23	1.6875	1.77139	1.85487	1.38673	1.45612	1.52488	26705.3	27401.8	28051.6	2.38866	2.49642	2.61003	1.99803	2.07927	2.16632
3D	0.8	0.95	0.7	15	15	5	2022-10-24	1.68931	1.77352	1.85715	1.38827	1.45787	1.52684	26705.3	27401.8	28051.6	2.39882	2.50753	2.62169	2.01204	2.09397	2.18205
3D	0.8	0.95	0.7	15	15	5	2022-10-25	1.69078	1.77528	1.8591	1.38952	1.4593	1.52851	26705.3	27401.9	28051.6	2.4085	2.51811	2.63283	2.02578	2.10851	2.19745
3D	0.8	0.95	0.7	15	15	5	2022-10-26	1.69191	1.77666	1.86065	1.39049	1.46043	1.52985	26705.4	27401.9	28051.6	2.41769	2.5281	2.64347	2.03924	2.12273	2.21253
3D	0.8	0.95	0.7	15	15	5	2022-10-27	1.69269	1.77765	1.86183	1.39117	1.46127	1.53085	26705.4	27401.9	28051.6	2.42641	2.53751	2.65356	2.05243	2.13658	2.2273
3D	0.8	0.95	0.7	15	15	5	2022-10-28	1.69312	1.77828	1.86262	1.39156	1.4618	1.53151	26705.4	27401.9	28051.7	2.43464	2.54639	2.66305	2.06532	2.15005	2.24161
3D	0.8	0.95	0.7	15	15	5	2022-10-29	1.69321	1.77852	1.86301	1.39166	1.46204	1.53184	26705.4	27401.9	28051.7	2.44237	2.55478	2.67197	2.07793	2.16322	2.25543
3D	0.8	0.95	0.7	15	15	5	2022-10-30	1.69294	1.77835	1.86297	1.39147	1.46198	1.53183	26705.5	27402	28051.7	2.44963	2.56265	2.68037	2.0902	2.17612	2.26905
3D	0.8	0.95	0.7	15	15	5	2022-10-31	1.69232	1.77779	1.86252	1.391	1.4616	1.53151	26705.5	27402	28051.7	2.45647	2.56998	2.68824	2.10209	2.18873	2.28245
3D	0.8	0.95	0.7	15	15	5	2022-11-01	1.80623	1.8983	1.99001	1.4839	1.55971	1.6355	26705.7	27402.2	28051.9	2.47356	2.58807	2.7072	2.11683	2.20442	2.29911
3D	0.8	0.95	0.7	15	15	5	2022-11-02	1.90342	2.00074	2.09817	1.56303	1.64341	1.72395	26705.8	27402.4	28052.1	2.50883	2.62496	2.74607	2.1371	2.22585	2.32188
3D	0.8	0.95	0.7	15	15	5	2022-11-03	1.9914	2.09353	2.19608	1.63477	1.71945	1.80428	26706	27402.6	28052.3	2.55752	2.67596	2.79973	2.16196	2.25204	2.34962
3D	0.8	0.95	0.7	15	15	5	2022-11-04	2.07279	2.1795	2.28698	1.70122	1.78986	1.87884	26706.2	27402.8	28052.5	2.61665	2.7378	2.86469	2.1907	2.28225	2.38156
3D	0.8	0.95	0.7	15	15	5	2022-11-05	2.1493	2.26041	2.37271	1.76379	1.85617	1.9492	26706.4	27403	28052.8	2.68357	2.80784	2.93839	2.22288	2.31606	2.4171
3D	0.8	0.95	0.7	15	15	5	2022-11-06	2.22199	2.33754	2.45452	1.82338	1.91947	2.01647	26706.6	27403.2	28053	2.7567	2.88483	3.0191	2.25811	2.353	2.45592
3D	0.8	0.95	0.7	15	15	5	2022-11-07	2.2917	2.41169	2.53334	1.88063	1.98039	2.08134	26706.8	27403.4	28053.2	2.83418	2.96679	3.10568	2.2958	2.39267	2.49779
3D	0.8	0.95	0.7	15	15	5	2022-11-08	2.35892	2.48331	2.60975	1.93591	2.0393	2.14423	26707.1	27403.6	28053.4	2.91628	3.05265	3.19617	2.33593	2.43491	2.54229
3D	0.8	0.95	0.7	15	15	5	2022-11-09	2.42403	2.55278	2.68404	1.9895	2.0965	2.20536	26707.3	27403.9	28053.7	3.00113	3.14151	3.28982	2.37827	2.47946	2.58921
3D	0.8	0.95	0.7	15	15	5	2022-11-10	2.48725	2.62034	2.75635	2.04154	2.15211	2.2649	26707.5	27404.1	28053.9	3.08728	3.23254	3.38599	2.42257	2.52613	2.63846
3D	0.8	0.95	0.7	15	15	5	2022-11-11	2.54865	2.68606	2.82682	2.09215	2.20622	2.32302	26707.7	27404.4	28054.2	3.17542	3.32534	3.48405	2.46866	2.57471	2.68979
3D	0.8	0.95	0.7	15	15	5	2022-11-12	2.60838	2.75005	2.89567	2.14141	2.25885	2.37971	26708	27404.6	28054.4	3.26483	3.41945	3.58347	2.51662	2.62502	2.74305
3D	0.8	0.95	0.7	15	15	5	2022-11-13	2.66649	2.81224	2.96282	2.1892	2.31004	2.43493	26708.2	27404.9	28054.7	3.35491	3.51451	3.68377	2.56599	2.67697	2.79775
3D	0.8	0.95	0.7	15	15	5	2022-11-14	2.72277	2.87265	3.02823	2.23554	2.35977	2.48864	26708.5	27405.1	28055	3.44542	3.60973	3.78454	2.61641	2.73036	2.85413
3D	0.8	0.95	0.7	15	15	5	2022-11-15	2.77718	2.93127	3.09176	2.28041	2.40799	2.54076	26708.8	27405.4	28055.3	3.53608	3.70485	3.88542	2.66805	2.78494	2.91158
3D	0.8	0.95	0.7	15	15	5	2022-11-16	2.82987	2.9881	3.15325	2.32377	2.45468	2.5913	26709	27405.7	28055.5	3.62627	3.79986	3.9861	2.72076	2.84051	2.97029
3D	0.8	0.95	0.7	15	15	5	2022-11-17	2.88059	3.04308	3.21276	2.36563	2.49982	2.64018	26709.3	27406	28055.8	3.71587	3.89437	4.08684	2.77465	2.89707	3.03034
3D	0.8	0.95	0.7	15	15	5	2022-11-18	2.92954	3.09609	3.27035	2.40595	2.54335	2.68738	26709.6	27406.3	28056.1	3.80445	3.98804	4.18704	2.82939	2.95486	3.09139
3D	0.8	0.95	0.7	15	15	5	2022-11-19	2.97661	3.1471	3.3258	2.44482	2.58529	2.73291	26709.9	27406.6	28056.5	3.89191	4.08085	4.28558	2.88458	3.01336	3.15334
3D	0.8	0.95	0.7	15	15	5	2022-11-20	3.0219	3.19605	3.37913	2.48215	2.6257	2.77679	26710.2	27406.9	28056.8	3.978	4.17229	4.38276	2.94033	3.07239	3.21614
3D	0.8	0.95	0.7	15	15	5	2022-11-21	3.0653	3.24297	3.43037	2.51796	2.66449	2.81899	26710.5	27407.2	28057.1	4.06238	4.26213	4.47869	2.99661	3.13222	3.27956
3D	0.8	0.95	0.7	15	15	5	2022-11-22	3.1068	3.28796	3.47944	2.55216	2.70175	2.85948	26710.8	27407.5	28057.4	4.14511	4.3503	4.57306	3.05324	3.19233	3.34351
3D	0.8	0.95	0.7	15	15	5	2022-11-23	3.14632	3.33102	3.52631	2.58473	2.73739	2.89817	26711.1	27407.9	28057.8	4.22605	4.43688	4.66566	3.11017	3.25292	3.40782
3D	0.8	0.95	0.7	15	15	5	2022-11-24	3.18385	3.3721	3.57099	2.61575	2.77139	2.93507	26711.4	27408.2	28058.1	4.30496	4.52168	4.75643	3.16726	3.31359	3.47262
3D	0.8	0.95	0.7	15	15	5	2022-11-25	3.21946	3.41111	3.61348	2.64519	2.80377	2.97014	26711.8	27408.5	28058.5	4.38173	4.60429	4.8453	3.22442	3.37435	3.53742
3D	0.8	0.95	0.7	15	15	5	2022-11-26	3.25311	3.4482	3.65375	2.67298	2.83439	3.00339	26712.1	27408.9	28058.8	4.45636	4.68483	4.93199	3.28152	3.43516	3.60207
3D	0.8	0.95	0.7	15	15	5	2022-11-27	3.28478	3.48308	3.69178	2.699	2.86335	3.03489	26712.4	27409.2	28059.2	4.52899	4.76313	5.01637	3.33846	3.49593	3.66684
3D	0.8	0.95	0.7	15	15	5	2022-11-28	3.31421	3.51593	3.72758	2.72328	2.89057	3.06461	26712.8	27409.6	28059.6	4.59949	4.83891	5.09835	3.39512	3.55638	3.73152
3D	0.8	0.95	0.7	15	15	5	2022-11-29	3.3415	3.54672	3.7611	2.74601	2.91596	3.09254	26713.1	27409.9	28059.9	4.66753	4.91239	5.17778	3.45133	3.61648	3.79591
3D	0.8	0.95	0.7	15	15	5	2022-11-30	3.36684	3.57523	3.79247	2.76721	2.9395	3.11862	26713.5	27410.3	28060.3	4.73323	4.98341	5.2546	3.50716	3.67598	3.85993
3D	0.8	0.95	0.7	15	15	5	2022-12-01	3.39036	3.60161	3.82166	2.78694	2.96131	3.14283	26713.8	27410.7	28060.7	4.79597	5.0518	5.32876	3.5624	3.7353	3.92334
3D	0.8	0.95	0.7	15	15	5	2022-12-02	3.412	3.62587	3.84861	2.80507	2.98136	3.16522	26714.2	27411.1	28061.1	4.8561	5.11775	5.39952	3.61716	3.79409	3.98619
3D	0.8	0.95	0.7	15	15	5	2022-12-03	3.4318	3.648	3.8733	2.82147	2.99965	3.18591	26714.6	27411.4	28061.5	4.91354	5.18093	5.46725	3.67131	3.85217	4.04864
3D	0.8	0.95	0.7	15	15	5	2022-12-04	3.44966	3.66796	3.89585	2.83611	3.01602	3.2048	26715	27411.8	28061.9	4.96825	5.24108	5.53212	3.72473	3.90946	4.11056
3D	0.8	0.95	0.7	15	15	5	2022-12-05	3.46543	3.6856	3.91634	2.84906	3.03061	3.22181	26715.3	27412.2	28062.3	5.01992	5.29833	5.59445	3.77732	3.96592	4.1713
3D	0.8	0.95	0.7	15	15	5	2022-12-06	3.47907	3.70091	3.93455	2.86031	3.04348	3.23694	26715.7	27412.6	28062.7	5.06878	5.35243	5.65388	3.82889	4.02148	4.23093
3D	0.8	0.95	0.7	15	15	5	2022-12-07	3.49065	3.71425	3.9505	2.86981	3.05458	3.2502	26716.1	27413	28063.1	5.11532	5.40351	5.71029	3.87925	4.07578	4.28952
3D	0.8	0.95	0.7	15	15	5	2022-12-08	3.50018	3.72549	3.96418	2.87766	3.06405	3.26161	26716.5	27413.4	28063.6	5.15856	5.45211	5.76373	3.92858	4.12877	4.34699
3D	0.8	0.95	0.7	15	15	5	2022-12-09	3.50763	3.73466	3.97561	2.8839	3.07182	3.27117	26716.9	27413.8	28064	5.19899	5.4977	5.81401	3.97692	4.18063	4.40347
3D	0.8	0.95	0.7	15	15	5	2022-12-10	3.51312	3.7418	3.98482	2.8886	3.07793	3.27898	26717.3	27414.3	28064.4	5.23713	5.54021	5.86115	4.02413	4.23184	4.45849
3D	0.8	0.95	0.7	15	15	5	2022-12-11	3.5167	3.74707	3.99194	2.89186	3.08229	3.28515	26717.7	27414.7	28064.8	5.27266	5.58003	5.90515	4.07016	4.28215	4.51232
3D	0.8	0.95	0.7	15	15	5	2022-12-12	3.51836	3.75015	3.99717	2.89371	3.08492	3.28923	26718.1	27415.1	28065.3	5.30507	5.61641	5.9458	4.11492	4.33064	4.56487
3D	0.8	0.95	0.7	15	15	5	2022-12-13	3.51838	3.75114	4.00009	2.89405	3.08596	3.29151	26718.5	27415.5	28065.7	5.33485	5.6497	5.98319	4.15866	4.37778	4.6162
3D	0.8	0.95	0.7	15	15	5	2022-12-14	3.51679	3.75042	4.00058	2.89287	3.08531	3.29206	26718.9	27415.9	28066.2	5.36059	5.67933	6.01741	4.201	4.42402	4.66603
3D	0.8	0.95	0.7	15	15	5	2022-12-15	3.51345	3.74768	3.99893	2.89009	3.0831	3.29094	26719.3	27416.4	28066.6	5.38385	5.70546	6.04833	4.24183	4.46829	4.71441
3D	0.8	0.95	0.7	15	15	5	2022-12-16	3.50832	3.74288	3.99524	2.88577	3.07933	3.28833	26719.7	27416.8	28067	5.40477	5.72855	6.07592	4.28132	4.51102	4.76094
3D	0.8	0.95	0.7	15	15	5	2022-12-17	3.50125	3.73627	3.98976	2.88009	3.07422	3.2841	26720.1	27417.2	28067.5	5.42267	5.74896	6.10043	4.31931	4.55227	4.80594
3D	0.8	0.95	0.7	15	15	5	2022-12-18	3.49248	3.72796	3.98237	2.87313	3.06767	3.27825	26720.5	27417.7	28067.9	5.43769	5.76642	6.12189	4.35574	4.59189	4.84922
3D	0.8	0.95	0.7	15	15	5	2022-12-19	3.48222	3.71792	3.97311	2.86476	3.05958	3.27074	26721	27418.1	28068.4	5.44974	5.78082	6.13996	4.39018	4.62984	4.89042
3D	0.8	0.95	0.7	15	15	5	2022-12-20	3.47045	3.70623	3.96194	2.85517	3.05002	3.26166	26721.4	27418.5	28068.9	5.45861	5.79265	6.15485	4.42336	4.66628	4.92985
3D	0.8	0.95	0.7	15	15	5	2022-12-21	3.45706	3.69293	3.94885	2.84438	3.03882	3.25092	26721.8	27419	28069.3	5.46486	5.80162	6.16655	4.45499	4.70099	4.96747
3D	0.8	0.95	0.7	15	15	5	2022-12-22	3.44212	3.67779	3.93399	2.8324	3.02632	3.23858	26722.2	27419.4	28069.8	5.46825	5.80751	6.17513	4.4847	4.7337	5.00314
3D	0.8	0.95	0.7	15	15	5	2022-12-23	3.42582	3.66062	3.91723	2.81919	3.01287	3.22494	26722.6	27419.9	28070.2	5.46893	5.81016	6.1804	4.51244	4.76471	5.03719
3D	0.8	0.95	0.7	15	15	5	2022-12-24	3.40823	3.64224	3.89865	2.80481	2.99803	3.21002	26723.1	27420.3	28070.7	5.46679	5.8095	6.18221	4.53849	4.79366	5.06952
3D	0.8	0.95	0.7	15	15	5	2022-12-25	3.38932	3.62267	3.87837	2.78926	2.98197	3.19373	26723.5	27420.7	28071.1	5.46216	5.80648	6.18095	4.56303	4.82101	5.09995
3D	0.8	0.95	0.7	15	15	5	2022-12-26	3.3691	3.60158	3.85675	2.77256	2.96463	3.17613	26723.9	27421.2	28071.6	5.45502	5.80082	6.17712	4.58589	4.84639	5.12845
3D	0.8	0.95	0.7	15	15	5	2022-12-27	3.34759	3.57912	3.83366	2.75482	2.94608	3.15725	26724.3	27421.6	28072	5.44553	5.79298	6.17065	4.60704	4.87031	5.15506
3D	0.8	0.95	0.7	15	15	5	2022-12-28	3.32485	3.55513	3.80909	2.7361	2.92644	3.13723	26724.7	27422.1	28072.5	5.43389	5.78252	6.16112	4.62647	4.89256	5.17969
3D	0.8	0.95	0.7	15	15	5	2022-12-29	3.30091	3.52984	3.78313	2.7165	2.90558	3.11607	26725.1	27422.5	28073	5.41984	5.76964	6.1487	4.64429	4.91294	5.20223
3D	0.8	0.95	0.7	15	15	5	2022-12-30	3.2758	3.50329	3.75587	2.69607	2.88371	3.09379	26725.6	27422.9	28073.4	5.40357	5.75397	6.13412	4.66042	4.93154	5.22277
3D	0.8	0.95	0.7	15	15	5	2022-12-31	3.24964	3.47548	3.72737	2.67478	2.86109	3.07044	26726	27423.4	28073.9	5.38512	5.73622	6.11684	4.67466	4.94838	5.24132
4A	0.8	0.9	1.35	40	80	50	2022-08-05	0.307393	0.317229	0.327947	0.272606	0.281279	0.290772	23946.3	27411.1	31607.2	0.624906	0.661278	0.699238	0.395471	0.42237	0.450284
4A	0.8	0.9	1.35	40	80	50	2022-08-06	0.297672	0.307112	0.317373	0.263701	0.272015	0.281073	23946.3	27411.1	31607.2	0.61409	0.649461	0.686278	0.388968	0.415309	0.442682
4A	0.8	0.9	1.35	40	80	50	2022-08-07	0.289052	0.29814	0.307979	0.255838	0.263816	0.272475	23946.3	27411.1	31607.2	0.603104	0.63748	0.673252	0.382445	0.408253	0.435051
4A	0.8	0.9	1.35	40	80	50	2022-08-08	0.281349	0.290118	0.299568	0.248814	0.256503	0.264829	23946.3	27411.1	31607.2	0.592012	0.625484	0.660217	0.375957	0.401226	0.427406
4A	0.8	0.9	1.35	40	80	50	2022-08-09	0.274429	0.282891	0.291996	0.24252	0.249934	0.257921	23946.3	27411.1	31607.2	0.580971	0.613569	0.647277	0.36949	0.394249	0.419823
4A	0.8	0.9	1.35	40	80	50	2022-08-10	0.268193	0.276367	0.28515	0.236847	0.244017	0.251715	23946.3	27411.1	31607.2	0.57001	0.601808	0.634631	0.363066	0.387351	0.412331
4A	0.8	0.9	1.35	40	80	50	2022-08-11	0.262536	0.270449	0.278941	0.231729	0.238667	0.246122	23946.3	27411.1	31607.2	0.559127	0.590189	0.622143	0.356724	0.380536	0.404931
4A	0.8	0.9	1.35	40	80	50	2022-08-12	0.257398	0.265081	0.273293	0.227089	0.233823	0.241033	23946.3	27411.1	31607.2	0.548472	0.578736	0.60984	0.350459	0.373778	0.39763
4A	0.8	0.9	1.35	40	80	50	2022-08-13	0.252711	0.260185	0.268173	0.222902	0.229425	0.236422	23946.3	27411.1	31607.2	0.537999	0.567433	0.597645	0.344311	0.367148	0.390436
4A	0.8	0.9	1.35	40	80	50	2022-08-14	0.24847	0.255729	0.26351	0.219069	0.225425	0.232235	23946.3	27411.1	31607.2	0.527743	0.556486	0.585887	0.33825	0.360597	0.383391
4A	0.8	0.9	1.35	40	80	50	2022-08-15	0.244605	0.251678	0.259245	0.215589	0.221787	0.228403	23946.3	27411.1	31607.2	0.517668	0.54573	0.574424	0.3323	0.354178	0.376476
4A	0.8	0.9	1.35	40	80	50	2022-08-16	0.241059	0.247984	0.255344	0.212428	0.218477	0.224936	23946.3	27411.1	31607.2	0.507815	0.535232	0.563207	0.326467	0.347902	0.369698
4A	0.8	0.9	1.35	40	80	50	2022-08-17	0.237841	0.244605	0.251787	0.209541	0.215473	0.221761	23946.3	27411.1	31607.2	0.498224	0.524975	0.552219	0.320753	0.341748	0.363073
4A	0.8	0.9	1.35	40	80	50	2022-08-18	0.234904	0.241534	0.248538	0.206912	0.212735	0.21889	23946.3	27411.1	31607.2	0.488874	0.514977	0.541539	0.315146	0.335722	0.356585
4A	0.8	0.9	1.35	40	80	50	2022-08-19	0.232229	0.238731	0.245584	0.204539	0.210249	0.216265	23946.3	27411.1	31607.2	0.479812	0.505245	0.531097	0.309671	0.329834	0.350254
4A	0.8	0.9	1.35	40	80	50	2022-08-20	0.22979	0.236186	0.242904	0.202374	0.207986	0.213878	23946.3	27411.1	31607.2	0.471003	0.495824	0.520956	0.304331	0.324101	0.34413
4A	0.8	0.9	1.35	40	80	50	2022-08-21	0.227583	0.23387	0.240452	0.200417	0.20593	0.211705	23946.3	27411.1	31607.2	0.462444	0.486664	0.51117	0.299122	0.318522	0.33813
4A	0.8	0.9	1.35	40	80	50	2022-08-22	0.225563	0.231759	0.238221	0.198645	0.204059	0.209734	23946.3	27411.1	31607.2	0.454107	0.477803	0.501662	0.294038	0.313089	0.332289
4A	0.8	0.9	1.35	40	80	50	2022-08-23	0.22373	0.229836	0.236189	0.197033	0.20236	0.207944	23946.3	27411.1	31607.2	0.446085	0.469295	0.492479	0.28909	0.307796	0.326587
4A	0.8	0.9	1.35	40	80	50	2022-08-24	0.222064	0.228092	0.234342	0.19556	0.20082	0.206325	23946.3	27411.1	31607.2	0.438346	0.461075	0.483674	0.284322	0.3026	0.321014
4A	0.8	0.9	1.35	40	80	50	2022-08-25	0.220548	0.226504	0.232666	0.19422	0.199415	0.204844	23946.3	27411.1	31607.2	0.430825	0.45312	0.475178	0.279643	0.297547	0.315587
4A	0.8	0.9	1.35	40	80	50	2022-08-26	0.219172	0.225058	0.23115	0.19301	0.198144	0.203505	23946.3	27411.1	31607.2	0.423587	0.445408	0.466984	0.275087	0.292639	0.310296
4A	0.8	0.9	1.35	40	80	50	2022-08-27	0.217925	0.223748	0.229778	0.191919	0.196996	0.2023	23946.3	27411.1	31607.2	0.416637	0.438005	0.459092	0.27066	0.287883	0.30515
4A	0.8	0.9	1.35	40	80	50	2022-08-28	0.216784	0.222558	0.228525	0.190928	0.19596	0.201202	23946.3	27411.1	31607.2	0.409941	0.430897	0.451502	0.266353	0.283257	0.300169
4A	0.8	0.9	1.35	40	80	50	2022-08-29	0.215768	0.221484	0.227395	0.190036	0.195022	0.200203	23946.3	27411.1	31607.2	0.403514	0.424018	0.444115	0.262151	0.278777	0.295334
4A	0.8	0.9	1.35	40	80	50	2022-08-30	0.214856	0.220514	0.226365	0.189231	0.194174	0.199315	23946.3	27411.1	31607.2	0.397321	0.41738	0.437025	0.258056	0.274427	0.290646
4A	0.8	0.9	1.35	40	80	50	2022-08-31	0.214026	0.219636	0.225433	0.188511	0.193418	0.1985	23946.3	27411.1	31607.2	0.391378	0.411012	0.430155	0.254143	0.270188	0.286088
4A	0.8	0.9	1.35	40	80	50	2022-09-01	0.21328	0.218846	0.224597	0.187862	0.192733	0.197773	23946.3	27411.1	31607.2	0.385677	0.40487	0.423609	0.250325	0.26609	0.281677
4A	0.8	0.9	1.35	40	80	50	2022-09-02	0.212609	0.218136	0.223845	0.187282	0.192119	0.197123	23946.3	27411.1	31607.2	0.380176	0.398939	0.417306	0.246614	0.262102	0.277397
4A	0.8	0.9	1.35	40	80	50	2022-09-03	0.211999	0.217498	0.223165	0.186756	0.191567	0.196535	23946.3	27411.1	31607.2	0.374882	0.393237	0.411206	0.243027	0.258239	0.2732
4A	0.8	0.9	1.35	40	80	50	2022-09-04	0.211453	0.216925	0.222546	0.186283	0.191071	0.196007	23946.3	27411.1	31607.2	0.369776	0.38778	0.405341	0.239549	0.254487	0.269116
4A	0.8	0.9	1.35	40	80	50	2022-09-05	0.210968	0.21641	0.221999	0.18586	0.190625	0.19554	23946.3	27411.1	31607.2	0.364822	0.382525	0.399707	0.236179	0.250847	0.265186
4A	0.8	0.9	1.35	40	80	50	2022-09-06	0.210534	0.215952	0.221513	0.185485	0.190226	0.195121	23946.3	27411.1	31607.2	0.360111	0.377481	0.394295	0.232911	0.24731	0.261375
4A	0.8	0.9	1.35	40	80	50	2022-09-07	0.210145	0.215541	0.221082	0.185146	0.189873	0.194746	23946.3	27411.1	31607.2	0.355618	0.372648	0.389103	0.229732	0.243884	0.257672
4A	0.8	0.9	1.35	40	80	50	2022-09-08	0.209799	0.215176	0.220699	0.184846	0.18956	0.194413	23946.3	27411.1	31607.2	0.351288	0.367993	0.384121	0.226669	0.240554	0.254083
4A	0.8	0.9	1.35	40	80	50	2022-09-09	0.20949	0.214846	0.220355	0.184582	0.189282	0.194118	23946.3	27411.1	31607.2	0.347116	0.363508	0.379374	0.223701	0.237343	0.250643
4A	0.8	0.9	1.35	40	80	50	2022-09-10	0.209216	0.214559	0.220048	0.184351	0.189037	0.193852	23946.3	27411.1	31607.2	0.343063	0.359219	0.374829	0.220829	0.234245	0.247286
4A	0.8	0.9	1.35	40	80	50	2022-09-11	0.208975	0.214306	0.219773	0.18415	0.188822	0.19362	23946.3	27411.1	31607.2	0.339231	0.355112	0.370428	0.218048	0.231224	0.24404
4A	0.8	0.9	1.35	40	80	50	2022-09-12	0.208761	0.214085	0.219536	0.183974	0.188633	0.193416	23946.3	27411.1	31607.2	0.335561	0.351185	0.366224	0.21537	0.228308	0.240904
4A	0.8	0.9	1.35	40	80	50	2022-09-13	0.208574	0.213888	0.219328	0.183821	0.188471	0.193239	23946.3	27411.1	31607.2	0.332048	0.3474	0.362203	0.212781	0.225485	0.237868
4A	0.8	0.9	1.35	40	80	50	2022-09-14	0.208411	0.213718	0.219145	0.183691	0.188328	0.193085	23946.3	27411.1	31607.2	0.328709	0.343774	0.358336	0.210271	0.222733	0.234932
4A	0.8	0.9	1.35	40	80	50	2022-09-15	0.208269	0.213568	0.218984	0.183578	0.188205	0.192953	23946.3	27411.1	31607.2	0.325473	0.340308	0.354627	0.207837	0.220073	0.232056
4A	0.8	0.9	1.35	40	80	50	2022-09-16	0.208147	0.213438	0.218845	0.183485	0.1881	0.192839	23946.3	27411.1	31607.2	0.322364	0.336984	0.351046	0.20548	0.2175	0.229271
4A	0.8	0.9	1.35	40	80	50	2022-09-17	0.208044	0.213327	0.218724	0.183405	0.188012	0.192742	23946.3	27411.1	31607.2	0.319398	0.3338	0.347632	0.203204	0.215022	0.226605
4A	0.8	0.9	1.35	40	80	50	2022-09-18	0.207958	0.213234	0.21862	0.183338	0.187937	0.19266	23946.3	27411.1	31607.2	0.31655	0.330758	0.344358	0.201005	0.212597	0.224026
4A	0.8	0.9	1.35	40	80	50	2022-09-19	0.207886	0.213154	0.218533	0.183279	0.187876	0.192593	23946.3	27411.1	31607.2	0.313842	0.327827	0.341226	0.198879	0.210256	0.221504
4A	0.8	0.9	1.35	40	80	50	2022-09-20	0.207827	0.213087	0.21846	0.18323	0.187825	0.192538	23946.3	27411.1	31607.2	0.311236	0.325024	0.338237	0.196814	0.207996	0.219055
4A	0.8	0.9	1.35	40	80	50	2022-09-21	0.207779	0.213033	0.2184	0.183191	0.187785	0.192495	23946.3	27411.1	31607.2	0.308722	0.322336	0.335378	0.194793	0.205814	0.216693
4A	0.8	0.9	1.35	40	80	50	2022-09-22	0.20774	0.212988	0.218351	0.183161	0.187755	0.192462	23946.3	27411.1	31607.2	0.306318	0.319746	0.33261	0.192845	0.203713	0.214423
4A	0.8	0.9	1.35	40	80	50	2022-09-23	0.207711	0.212954	0.218312	0.183139	0.187733	0.192438	23946.3	27411.1	31607.2	0.304002	0.317278	0.329947	0.190959	0.201679	0.212225
4A	0.8	0.9	1.35	40	80	50	2022-09-24	0.207691	0.212927	0.218282	0.183126	0.187718	0.192422	23946.3	27411.1	31607.2	0.301787	0.314922	0.327434	0.189135	0.199698	0.2101
4A	0.8	0.9	1.35	40	80	50	2022-09-25	0.207677	0.212908	0.218261	0.183118	0.18771	0.192412	23946.3	27411.1	31607.2	0.299649	0.31267	0.325042	0.187379	0.197786	0.208045
4A	0.8	0.9	1.35	40	80	50	2022-09-26	0.207668	0.212897	0.218247	0.183116	0.187708	0.192407	23946.3	27411.1	31607.2	0.297619	0.310512	0.322749	0.185684	0.195929	0.206048
4A	0.8	0.9	1.35	40	80	50	2022-09-27	0.207664	0.21289	0.218239	0.183119	0.18771	0.192406	23946.3	27411.1	31607.2	0.295685	0.308437	0.320546	0.184045	0.194151	0.204109
4A	0.8	0.9	1.35	40	80	50	2022-09-28	0.207665	0.212888	0.218236	0.183126	0.187716	0.192409	23946.3	27411.1	31607.2	0.293851	0.30645	0.318455	0.182458	0.192416	0.202233
4A	0.8	0.9	1.35	40	80	50	2022-09-29	0.20767	0.212891	0.218237	0.183136	0.187726	0.192416	23946.3	27411.1	31607.2	0.292077	0.304557	0.316405	0.180926	0.190744	0.200414
4A	0.8	0.9	1.35	40	80	50	2022-09-30	0.207678	0.212897	0.218243	0.183148	0.187738	0.192427	23946.3	27411.1	31607.2	0.290372	0.302744	0.314495	0.179451	0.189124	0.198661
4A	0.8	0.9	1.35	40	80	50	2022-10-01	0.207688	0.212906	0.218251	0.183163	0.187753	0.19244	23946.3	27411.1	31607.2	0.288764	0.301007	0.312665	0.178022	0.187554	0.196976
4A	0.8	0.9	1.35	40	80	50	2022-10-02	0.2077	0.212918	0.218262	0.18318	0.18777	0.192456	23946.3	27411.1	31607.2	0.287213	0.299354	0.310886	0.176633	0.186034	0.195333
4A	0.8	0.9	1.35	40	80	50	2022-10-03	0.207714	0.212931	0.218275	0.183199	0.187789	0.192474	23946.3	27411.1	31607.2	0.285721	0.297753	0.309177	0.17529	0.184564	0.193739
4A	0.8	0.9	1.35	40	80	50	2022-10-04	0.207729	0.212945	0.21829	0.183218	0.187809	0.192492	23946.3	27411.1	31607.2	0.284303	0.296236	0.307541	0.173999	0.183147	0.192197
4A	0.8	0.9	1.35	40	80	50	2022-10-05	0.207744	0.212961	0.218306	0.183238	0.187829	0.192512	23946.3	27411.1	31607.2	0.282944	0.294775	0.305985	0.172744	0.181769	0.190709
[truncated: 534 more rows]
